# Supplementary material for: A high-throughput test enables specific detection of hepatocellular carcinoma
Source: Nat Commun. 2023 Jun 7;14:3306. doi: 10.1038/s41467-023-39055-7 (PMC10247794; doi:10.1038/s41467-023-39055-7)
Supplement: Supplementary file 3 — Source Data [file 41467_2023_39055_MOESM3_ESM.xlsx]

## Sheet: Figure 1A
CG	noHCC	noHCC	noHCC	noHCC	noHCC	noHCC	noHCC	noHCC	noHCC	noHCC	noHCC	noHCC	noHCC	noHCC	noHCC	noHCC	noHCC	noHCC	noHCC	noHCC	noHCC	noHCC	noHCC	noHCC	noHCC	noHCC	noHCC	noHCC	noHCC	noHCC	noHCC	noHCC	noHCC	noHCC	noHCC	noHCC	noHCC	noHCC	noHCC	noHCC	noHCC	noHCC	noHCC	noHCC	noHCC	noHCC	noHCC	noHCC	noHCC
cg05040544	0.0658363	0.0476945	0.0805052	0.0638046	0.0475563	0.0548375	0.055661	0.0814693	0.0520163	0.0803935	0.0477136	0.0576665	0.0538247	0.0656478	0.0433249	0.0548603	0.0503079	0.0513761	0.06592	0.0423493	0.0650136	0.0561451	0.0765505	0.0486606	0.0649562	0.0663613	0.0581656	0.0501072	0.0546951	0.0568408	0.0621384	0.0669208	0.059804	0.0616255	0.0628351	0.0605199	0.0473824	0.0465305	0.0614472	0.0544868	0.0566718	0.0480901	0.0663711	0.0756912	0.0440513	0.0554166	0.0576568	0.0629322	0.062069
cg10900437	0.0547594	0.0220768	0.0522164	0.0549224	0.0251409	0.0341361	0.0173444	0.0498236	0.030337	0.0595907	0.0426392	0.0592004	0.0413271	0.0537304	0.0436622	0.0566817	0.0222641	0.0241328	0.0559617	0.0221986	0.036801	0.021422	0.0906545	0.0437071	0.0434065	0.033262	0.0400476	0.0373552	0.0245131	0.0298429	0.0563865	0.0339419	0.0351777	0.0332379	0.059919	0.0717389	0.0371404	0.0537631	0.034609	0.0412387	0.0490158	0.0361604	0.029955	0.0461713	0.0214238	0.0541267	0.0370438	0.0294959	0.0409546
cg11223367	0.0398376	0.0188637	0.0905844	0.0510932	0.0374548	0.0472573	0.0170325	0.0626	0.0315651	0.0741427	0.0569388	0.0471488	0.0451921	0.0331522	0.0253497	0.0446206	0.0251761	0.0240225	0.0332951	0.0228663	0.0395801	0.0228848	0.0941503	0.039925	0.0572925	0.0361736	0.0309787	0.0463699	0.0263794	0.0318798	0.0620362	0.0506566	0.0399967	0.0446979	0.0572096	0.0461388	0.0439317	0.0146414	0.0282285	0.0386881	0.0460243	0.0412695	0.0501134	0.0520497	0.0313048	0.0537884	0.0628576	0.044275	0.0472471
cg16460359	0.0600351	0.029113	0.062066	0.071814	0.0461669	0.044198	0.0150351	0.069702	0.0458344	0.0855032	0.0768848	0.0753363	0.0597793	0.0615437	0.0379305	0.0748555	0.0316211	0.0448077	0.0413193	0.0256297	0.0493951	0.0409183	0.0896863	0.0496225	0	0.0443095	0.0367757	0.0460934	0.0386992	0.0428252	0.0796362	0.0417865	0.0573257	0.0647399	0.0569101	0.0908908	0.0407341	0.0201062	0.0458264	0.0473487	0.066908	0.0615502	0.0465954	0.0433774	0.0347954	0.0531745	0.0383165	0.0378938	0.0422647
cg00931619	0.041839	0.0119369	0.023931	0.0544704	0.0224451	0.027202	0.0137363	0.0324045	0.0282466	0.0624165	0.0416583	0.0371674	0.0284724	0.0218916	0.0151593	0.0309053	0.0136171	0.0158148	0.00625477	0.0093213	0.0315568	0.0460611	0.0587852	0.0198336	0.0604887	0.0336748	0.0257713	0.0120352	0.0156107	0.0253388	0.035341	0.0255975	0.0342249	0.0354155	0.0260638	0.0785468	0.0396044	0.0162726	0.0264565	0.0122716	0.0501968	0.0240919	0.0245868	0.0201089	0.0214668	0.0317906	0.0198527	0.025765	0.0168998
cg03768777	0.0501493	0.0359939	0.0846227	0.0595724	0.0467946	0.0602385	0.0369635	0.0539782	0.04032	0.072309	0.059543	0.0562903	0.0553782	0.0558967	0.0429556	0.0551449	0.0525138	0.0512139	0.047523	0.045728	0.0562362	0.0430098	0.0853838	0.0568873	0.0712483	0.0526827	0.0473285	0.0580515	0.0422073	0.0334953	0.062707	0.0516305	0.0489634	0.0461242	0.0623316	0.053918	0.0496325	0.0451325	0.0388692	0.0571033	0.0555603	0.0625279	0.0526151	0.0557616	0.0500217	0.0547301	0.0496685	0.0481284	0.0468753
cg09992116	0.034915	0.0293254	0.0606496	0.0552064	0.0284909	0.0217346	0.0203985	0.0351333	0.0263777	0.0496575	0.0383575	0.0318338	0.0249659	0.0389288	0.0255032	0.0456758	0.0262106	0.0295892	0.0346651	0.0261612	0.0391943	0.0197229	0.0494311	0.0278798	0.0394895	0.0317564	0.030584	0.033648	0.0284284	0.0233873	0.0413121	0.0314941	0.017992	0.0431093	0.0350412	0.0430735	0.0231767	0.0297025	0.0283949	0.0292621	0.0346857	0.0387388	0.0363546	0.024625	0.0294556	0.0390026	0.0311829	0.0407389	0.0295778
cg24804544	0.0649871	0.0203962	0.0594421	0.0539769	0.0409253	0.0329181	0.0232944	0.0536505	0.0652155	0.0704539	0.0577684	0.0666298	0.0462345	0.027117	0.0242024	0.049741	0.023011	0.0984059	0.0660568	0.0398525	0.0325049	0.0289577	0.0769054	0.0382211	0.063827	0.0562396	0.0470065	0.0369669	0.0296293	0.0321392	0.0636686	0.057129	0.0369373	0.0259	0.0716069	0.0827309	0.0634512	0.01479	0.0324295	0.0292557	0.0406841	0.0561487	0.0332678	0.0530462	0.0297998	0.0603952	0.0587927	0.0381225	0.0540602
cg05739190	0.0239643	0.0132515	0.0516503	0.0258103	0.0138574	0.0161428	0.0156574	0.0276155	0.0223073	0.0495361	0.0217107	0.0257167	0.028164	0.0188202	0.0132365	0.0276433	0.0141707	0.0171581	0.0334872	0.00732562	0.0170515	0.0127301	0.0665266	0.0200859	0.0154729	0.00701448	0.021118	0.0101465	0.0170256	0.0243448	0.00842632	0.0109023	0.0100928	0.0309246	0.0151485	0.0265451	0.0198896	0.0223226	0.0199609	0.0208836	0.0209448	0.020599	0.0151279	0.0209792	0.0177246	0.027317	0.0124705	0.0126671	0.0147989
cg26523670	0.0363675	0.0134658	0.0224975	0.0249739	0.0133079	0.0180297	0.019947	0.0382453	0.0251983	0.0479534	0.0277096	0.0384745	0.0172916	0.0550245	0.0204565	0.0309563	0.0189985	0.024963	0.0263306	0.0110751	0.0269665	0.0153748	0.0455096	0.0190927	0.0316741	0.0173569	0.0294415	0.020361	0.0259219	0.0188707	0.0377657	0.0284227	0.0191129	0.022786	0.0285672	0.0285408	0.0140942	0.0168394	0.022588	0.0236192	0.0188524	0.0266913	0.0356443	0	0.0146396	0.0220652	0.0347619	0.0278211	0.0151698
cg18607529	0.0243576	0.0254248	0.0323268	0.037855	0.0320442	0.0310691	0.0208984	0.0385679	0.0157194	0.0402451	0.0293123	0.0368901	0.0270686	0.0360847	0.0275578	0.0533522	0.018014	0.0266393	0.0205732	0.011922	0.0360093	0.0129834	0.0537165	0.0209129	0.0314193	0.0163243	0.0362925	0.0178819	0.0197034	0.0212233	0.0341853	0.0239191	0.0279218	0.0227766	0.0431457	0.0287444	0.0299031	0.0290152	0.0227977	0.0308496	0.0277611	0.0317113	0.0293242	0.0344868	0.0208771	0.0254606	0.0203385	0.0289717	0.0237964
cg04085025	0.0212851	0.00739215	0.0213025	0.0266501	0.0174046	0.0103395	0.0127256	0.0267958	0.0150137	0.035146	0.017257	0.0204387	0.0160517	0.0179187	0.0123845	0.0274069	0.011171	0.0123667	0.0146801	0.00716703	0.015875	0.0170523	0.0402783	0.00857851	0.0159551	0.0180373	0.0105006	0.0115219	0.0128448	0.0176803	0.0218199	0.0147298	0.0175734	0.0161169	0.0291292	0.0184063	0.0156619	0.0150684	0.0135982	0.0178543	0.0174703	0.0163605	0.0160532	0.0237669	0.0117362	0.0176484	0.0185225	0.0208928	0.0137733
cg02012576	0.0206775	0.0219653	0.0446934	0.036447	0.0197502	0.022697	0.020773	0.0374448	0.0268281	0.0253689	0.0174639	0.0286187	0.0327209	0.065041	0.034927	0.0550996	0.0204039	0.0864575	0.0205947	0.0145164	0.0202962	0.0256962	0.043583	0.022269	0.0285754	0.0270936	0.0331902	0.0224215	0.0219202	0.0235909	0.0323969	0.0300146	0.0346283	0.0386253	0.0186849	0.0299158	0.0210447	0.00959782	0.0223741	0.0318934	0.042768	0.0293719	0.024068	0.0270009	0.0225291	0.0367943	0.0191824	0.0196324	0.0394646
cg24599205	0.0404312	0.0138406	0.0520485	0.0442594	0.0506936	0.0255014	0.0190512	0.0449092	0.039127	0.0697585	0.0385952	0.0479302	0.0369878	0.0356264	0.037084	0.0533231	0.0229103	0.0208358	0.0366452	0.0217529	0.0360145	0.0257954	0.0597529	0.039077	0.0562875	0.0386572	0.0473187	0.0446204	0.0259366	0.0257883	0.0590342	0.0394055	0.0438562	0.0359339	0.0431847	0.0460388	0.0308616	0.0161978	0.0348808	0.0435576	0.0555816	0.0273583	0.0368062	0.046268	0.0373342	0.057724	0.042055	0.0359113	0.0411464
cg16977570	0.0520896	0.0180413	0.0633183	0.0279168	0.0150134	0.0318755	0.0180312	0.0495129	0.0335782	0.0641301	0.0394217	0.0315332	0.0238113	0.0298977	0.0304529	0.0728192	0.0269686	0.0226374	0.019366	0.0270614	0.0407913	0.025717	0.0551543	0.0550143	0.0509237	0.023463	0.0276452	0.0224828	0.0277703	0.0198427	0.0517619	0.0210993	0.00986438	0.0259849	0.0540047	0.0453513	0.0468869	0.0223028	0.0231425	0.0225443	0.0652016	0.0375757	0.0406475	0.0326958	0.024852	0.0168314	0.0516605	0.0285592	0.0302256
cg00292664	0.0142891	0.0112695	0.0330382	0.0308757	0.0150542	0.0222458	0.0119797	0.0342512	0.0224951	0.0203104	0.0254951	0.0256336	0.0223676	0.0294529	0.0117348	0.0318898	0.0179393	0.0195137	0.0208105	0.0224764	0.0235876	0.0238321	0.0398897	0.0222196	0.0252455	0.0241311	0.0150187	0.0176658	0.0132221	0.0144264	0.0349113	0.0278969	0.0242452	0.0356338	0.0305716	0.0439568	0.0250088	0.0157627	0.0172941	0.0236264	0.0162036	0.0314186	0.0273642	0.0245812	0.0183806	0.0285799	0.0192461	0.0211275	0.0172322
cg04035559	0.0431571	0.0171861	0.0475536	0.0381004	0.0300705	0.0240414	0.011603	0.0370618	0.032811	0.0385033	0.0317722	0.0347446	0.0214518	0.034577	0.0166242	0.0495729	0.0181394	0.0210342	0.030084	0.0214704	0.0327556	0.0221466	0.0502211	0.0296372	0.03126	0.0331422	0.0346334	0.025507	0.0271699	0.0306717	0.0351854	0.0275321	0.0170428	0.0304044	0.028438	0.0419533	0.0238587	0.0220309	0.0234711	0.0251505	0.0383918	0.041252	0.0294979	0.0250421	0.0282036	0.044975	0.0363338	0.0473714	0.0435221
cg00370303	0.0302541	0.0243379	0.0464048	0.0495575	0.0255248	0.0220016	0.0229247	0.0446156	0.0287528	0.0538859	0.0396149	0.0999299	0.0360763	0.0542752	0.0267711	0.0273171	0.0263671	0.0361643	0.0218722	0.0251754	0.025624	0.0376673	0.055058	0.046053	0.0462218	0.0295786	0.0185794	0.0248386	0.0288868	0.0379138	0.0596036	0.0297982	0.0347166	0.0427654	0.0521441	0.0498485	0.0371628	0.0179586	0.0387646	0.0369986	0.0362109	0.0316375	0.0396653	0.0411576	0.044833	0.0396475	0.0317161	0.0380803	0.0479152
cg06233293	0.0394792	0.0339385	0.0828485	0.0638984	0.0365717	0.0519474	0.0245057	0.0530587	0.0388436	0.0836815	0.0537144	0.0666388	0.0329585	0.0581825	0.0263598	0.0665004	0.0285896	0.0323523	0.0748747	0.0451017	0.0517129	0.0543067	0.0634829	0.0554872	0.0335702	0.0501088	0.0629187	0.0461324	0.0529885	0.044185	0.050859	0.045286	0.0455176	0.0533375	0.0484631	0.0418159	0.0470974	0.0284271	0.0500662	0.0328779	0.0406517	0.0385923	0.0430308	0.0463037	0.0489453	0.0565924	0.0306807	0.0437191	0.0373011
cg23491124	0.0462619	0.0170485	0.0560717	0.0480064	0.0313284	0.0406809	0.0345828	0.0453015	0.0482211	0.0591302	0.0385535	0.0468514	0.0480904	0.0424022	0.0288185	0.0602283	0.0236698	0.0493647	0.0406333	0.0140932	0.0457713	0.0357568	0.0554595	0.0379275	0.0296005	0.0321562	0.0374895	0.0380395	0.0174443	0.0260951	0.0521802	0.0318945	0.0309824	0.0357656	0.0400757	0.0576998	0.0279111	0.0185975	0.0370899	0.0465889	0.0467141	0.0454892	0.0372144	0.0404555	0.0486405	0.0498234	0.0421629	0.0367113	0.0362936
[truncated: 96 more columns]

## Sheet: Figure 1B, C
Ctrl	HCC
0.161536	1.0864
0.126055	1.63619
0.222092	0.876901
0.177779	0.359389
0.141536	0.425125
0.152049	1.18042
0.1286	0.50125
0.175395	0.707955
0.158136	1.31714
0.200648	1.32871
0.161486	1.33719
0.174358	1.12182
0.169833	0.316653
0.182079	0.520391
0.143323	0.91917
0.188819	1.37046
0.138913	1.04432
0.225146	0.826172
0.166045	1.04455
0.131889	0.906952
0.147517	0.348677
0.137646	0.910902
0.238741	0.265172
0.153973	0.741147
0.17781	1.08831
0.154022	1.07863
0.159986	1.34811
0.148077	0.322914
0.137041	0.548751
0.137594	0.430837
0.169891	0.673566
0.158448	0.568013
0.15102	0.859946
0.160718	0.981855
0.16627	1.06065
0.18102	0.814726
0.158181	0.563676
0.126384	1.10514
0.137971	1.13468
0.15856	0.629033
0.171063	0.765143
0.171902	0.588636
0.146925	0.94192
0.163832	0.239724
0.143921	0.931756
0.178124	0.8966
0.149976	0.531172
0.140485	0.944245
0.163659	0.703068
0.160982	0.32536
0.145236	0.529526
0.157682	0.533174
0.172739	0.640934
0.156913	0.639157
0.124781	1.4855
0.163534	0.48845
0.175075	0.804362
0.143228	0.964597
0.139704	0.148738
0.132914	0.642184
0.112312	1.0459
0.111698	0.753213
0.117931	0.342119
0.143792	0.620823
0.134904	1.56906
0.156699	1.30323
0.147289
0.123937
0.150911
0.170112
0.133118
0.153315
0.179251
0.172279
0.169349
0.124665
0.122412
0.143897
0.162451

## Sheet: Figure 1D
Gene	BLOOD	BLOOD	BLOOD	BLOOD	BLOOD	BLOOD	BLOOD	BLOOD	BLOOD	BLOOD	BLOOD	BLOOD	BLOOD	BLOOD	BLOOD	BLOOD	BLOOD	BLOOD	BLOOD	BLOOD	BLOOD	BLOOD	BLOOD	BLOOD	BLOOD	BLOOD	BLOOD	BLOOD	BLOOD	BLOOD	BLOOD	BLOOD	BLOOD	BLOOD	BLOOD	BLOOD	BLOOD	BLOOD	BLOOD	BLOOD	BLOOD	BLOOD	BLOOD	BLOOD	BLOOD	BLOOD	BLOOD	BLOOD	BLOOD
CHFR	0.00854496	0.00414469	0.0134792	0.000243911	0.00395299	0	0.0142636	0.0031123	0.00205913	0.00961222	0.0106563	0.00744121	0.00622719	0.00588506	0	0.00882177	0.0126757	0.00397343	0.000198324	0.0188364	0.0601168	0	0.0138408	0.00741095	0.0108801	0.0112649	0.0148265	0.00253998	0.00528554	0.0185532	0.010394	0.010931	0.0101615	0	0	0.00191558	0.0131305	0.0101423	0.00832349	0.00500903	0.0169572	0.00278672	0	0.00512152	0.0211742	0.00903638	0.00805372	0.0090989	0.0131215
VASH2	0.037277	0.0422385	0.0414257	0.0363631	0.0440758	0.0379921	0.0401596	0.04627	0.0339244	0.0473975	0.0406832	0.0366769	0.0424415	0.0388159	0.0345615	0.0371408	0.0370498	0.0277194	0.0339897	0.0338599	0.0376063	0.0393589	0.0389905	0.037821	0.0435441	0.0357346	0.0460255	0.0472141	0.0355237	0.0434343	0.0491597	0.0399865	0.0361682	0.0411588	0.0436926	0.0483047	0.0437489	0.0391755	0.0344439	0.028613	0.0398724	0.0381934	0.0499323	0.0365152	0.0391854	0.0356658	0.0414147	0.0496344	0.0428108
CCNJ	0	0.00242525	0.0153618	0.00886623	0.0108492	0.00922043	0.0128134	0.000696991	0.00663585	0.00750146	0.0102632	0.00653299	0.00558086	0.00752175	0.00440382	0.0112889	0.00644437	0.00153613	0.000617179	0.00559649	0.00866762	0.00506474	0.00110621	0.0032345	0	0.0111344	0.00472901	0	0.005882	0.00627452	0.00336754	0.00386527	0.00913065	0	0.0155708	0	0.00523924	0.00193501	0	0.00412353	0.00195278	0.00240425	0.00104849	0.00328488	0.00782626	0	0.003377	0.0029394	0.00579565
GRID2IP	0.0109116	0.0140528	0.0130365	0	0.00232031	0.0123897	0.00938851	0	0.000914704	0.00267333	0.00571956	0.00146273	0	0.014336	0	0	0.00602037	0	0	0.0100003	0.0156906	0.00284974	0.00268006	0.00570322	0.00117096	0	0	0.000677062	0.0122711	0.00168244	0	0.00112217	0.00825339	0.00271206	0	0.00533341	0	0	0.00822493	0	0.00175014	0	0.00406979	0	0.00501632	0	0.00739928	0	0.00160384
[truncated: 1,790 more columns]

## Sheet: Figure 1E
Healthy Blood	Healthy liver tissue	Liver disease tissue	Non-liver healthy tissue	nonHCC NAT	HCC NAT	TCGA Cancer	HCC	Liver Cirrhosis
0.1037	0.112363	0.161536	0.156114	0.137321	0.130917	0.116047	1.0864	0.199364
0.10678	0.108337	0.126055	0.143979	0.126444	0.135674	0.115538	1.63619	0.196345
0.121519	0.134315	0.222092	0.216839	0.127746	0.0924992	0.111984	0.876901	0.194364
0.097353	0.105242	0.177779	0.20184	0.113695	0.084636	0.121602	0.359389	0.191005
0.108389	0.107795	0.141536	0.224581	0.119095	0.110719	0.109948	0.425125	0.216376
0.103895	0.107225	0.152049	0.143863	0.121774	0.109096	0.117846	1.18042	0.226248
0.118012	0.162391	0.1286	0.202932	0.132128	0.101625	0.121242	0.50125	0.202911
0.101876	0.11406	0.175395	0.142336	0.111596	0.11649	0.119699	0.707955	0.19436
0.0959445	0.114291	0.158136	0.157338	0.132766	0.0994332	0.11692	1.31714	0.195765
0.113444	0.162036	0.200648	0.162865	0.134316	0.115858	0.116776	1.32871	0.195231
0.112307		0.161486	0.165821	0.1258	0.11538	0.113451	1.33719	0.192204
0.102509	0.11533	0.174358	0.142637	0.135352	0.086113	0.118674	1.12182	0.179442
0.104629	0.0946261	0.169833	0.207412	0.138969	0.130159	0.114979	0.316653	0.190373
0.10899	0.107794	0.182079	0.164378	0.130202	0.122273	0.118285	0.520391	0.179134
0.0929487	0.162242	0.143323	0.19862	0.124035	0.132429	0.308646	0.91917	0.19123
0.106386	0.135067	0.188819	0.163809	0.124112	0.122359	0.117664	1.37046	0.201714
0.108887		0.138913	0.225536	0.113905	0.135866	0.115428	1.04432	0.17889
0.08917		0.225146	0.154752	0.114035	0.319253	0.10995	0.826172	0.190371
0.0902562		0.166045	0.161526	0.112774	0.10122	0.113178	1.04455	0.213517
0.112601		0.131889	0.11202	0.120658	0.125505	0.110928	0.906952	0.206363
0.153008		0.147517	0.110849	0.117318	0.106957	0.118101	0.348677	0.21473
0.0981915		0.137646	0.0912551	0.114396	0.116463	0.126585	0.910902	0.211613
0.106441		0.238741	0.123133	0.116268	0.128284	0.118406	0.265172	0.19993
0.103043		0.153973	0.0970609	0.112438	0.111614	0.117149	0.741147	0.204839
0.106129		0.17781	0.113067	0.124589	0.194823	0.114495	1.08831	0.167059
0.107195		0.154022	0.122447	0.115142	0.156689	0.11639	1.07863	0.183576
0.113692		0.159986	0.0964103	0.119441	0.179712	0.110017	1.34811	0.173866
0.101968		0.148077	0.10081	0.117481	0.181398	0.115057	0.322914	0.199097
0.104105		0.137041	0.11761	0.244283	0.156944	0.112922	0.548751	0.182726
0.11645		0.137594	0.103579	0.127783	0.178816	0.109668	0.430837	0.277478
0.111611		0.169891	0.125399	0.117602	0.164063	0.158876	0.673566	0.179717
0.105949		0.158448	0.109935	0.121199	0.169425	0.119198	0.568013	0.224289
0.108874		0.15102	0.107724	0.118565	0.186578	1.77222	0.859946	0.177621
0.0962447		0.160718	0.109256	0.126087	0.16849	0.108032	0.981855	0.214227
0.106952		0.16627	0.116703	0.113687	0.164186	0.119737	1.06065	0.185008
0.104272		0.18102	0.10142	0.114471	0.16561	0.110853	0.814726	0.20119
0.110945		0.158181	0.138273	0.116335	0.145258	0.117085	0.563676	0.22065
0.102992		0.126384	0.130045	0.123555	0.180131	0.119968	1.10514	0.182273
0.100247		0.137971	0.0877223	0.118767	0.217146	0.113838	1.13468	0.198126
0.0923294		0.15856	0.17571	0.119087	0.142714	0.130482	0.629033	0.215735
0.109755		0.171063	0.112108	0.133177	0.193625	0.786392	0.765143	0.175654
0.096639		0.171902	0.117496	0.125951	0.163513	0.114348	0.588636	0.187418
0.104085		0.146925	0.118041	0.116866	0.193389	0.121813	0.94192	0.192486
0.0978194		0.163832	0.0977168	0.125511	0.165526	0.113594	0.239724	0.190927
0.117782		0.143921	0.0937304	0.122645	0.182841	0.109575	0.931756	0.181497
0.0982283		0.178124	0.110184	0.119047	0.189017	0.220147	0.8966	0.193787
0.107075		0.149976	0.116541	0.117899	0.160614	0.126329	0.531172	0.164498
0.110652		0.140485	0.121978	0.141287	0.16236	0.115623	0.944245	0.188409
0.111273		0.163659	0.134057	0.14516	0.157872	0.113834	0.703068	0.290597
0.12165		0.160982	0.14185	0.124638	0.195932	0.11261	0.32536	0.179854
0.104466		0.145236	0.132524	0.121899	0.16019	0.109192	0.529526	0.202131
0.101135		0.157682	0.127011	0.11827	0.176343	0.11961	0.533174	0.187653
0.112221		0.172739	0.138239	0.119509	0.173348	0.117784	0.640934	0.205593
0.110749		0.156913	0.145284	0.118309	0.159175	0.113702	0.639157	0.296538
0.104457		0.124781	0.116982	0.118721	0.228272	0.117046	1.4855	0.192608
0.114		0.163534	0.122229	0.143765	0.162895	0.111184	0.48845	0.222725
0.107095		0.175075	0.109389	0.119182	0.177129	0.110598	0.804362	0.176041
0.0970085		0.143228	0.118746	0.118065	0.17665	1.12804	0.964597	0.178348
0.110209		0.139704	0.133357	0.116323	0.485807	0.11258	0.148738	0.196175
0.107887		0.132914	0.109095	0.253671	0.169985	0.117966	0.642184	0.186726
0.102898		0.112312	0.113612	0.11526	0.17587	0.110504	1.0459	0.189588
0.0999059		0.111698	0.112354	0.121847	0.162234	0.109098	0.753213	0.194011
0.113143		0.117931	0.189441	0.143042	0.173164	0.111628	0.342119	0.170116
0.0895146		0.143792	0.183229	0.124709	0.16271	0.112684	0.620823	0.225592
0.10117		0.134904	0.169691	0.12248	0.177204	0.1281	1.56906	0.227282
0.0999655		0.156699	0.185055	0.123265	0.16153	0.120204	1.30323	0.212409
0.106126		0.147289	0.215119	0.129369	0.139978	0.112697	0.192203	0.198176
0.104062		0.123937	0.195975	0.129755	0.142728	0.167639	0.183771	0.17431
0.101281		0.150911	0.200138	0.122135	0.46522	0.115461	0.180366	0.236255
0.114774		0.170112	0.188303	0.127891	0.124022	0.113295	0.525649	0.189371
0.098856		0.133118	0.184429	0.125166	0.139409	0.11672	0.33872	0.175623
0.117972		0.153315	0.201786	0.113195	0.116963	0.183737	0.71339	0.256068
0.0916075		0.179251	0.17857	0.121788	0.141128	0.110621	0.534465	0.247449
0.098943		0.172279	0.19341	0.11346	0.15789	0.115535	0.135584	0.209249
0.113312		0.169349	0.231429	0.116833	0.154587	0.116273	0.703294	0.20199
0.112339		0.124665	0.18568	0.118301	0.140027	0.110417	0.821209	0.207953
0.10854		0.122412	0.188563	0.113137	0.160635	0.113662	0.708376	0.189369
0.101521		0.143897	0.232865	0.118467	0.14186	0.117309	0.574175	0.191019
0.107981		0.162451	0.201186	0.113604	0.142977	0.119121	0.847824	0.187021
0.103083		0.161536	0.180413	0.113608	0.130135	0.573743	0.583709	0.208509
0.115264		0.126055	0.194352	0.114218	0.131562	0.124682	0.344148	0.176074
0.0872669		0.222092	0.196545	0.118423	0.173173	0.121934	0.623444	0.180692
0.100422		0.177779	0.154652	0.115629	0.152244	0.137587	0.135701	0.1887
0.0897649		0.141536	0.214042	0.117759	0.138535	0.126374	0.416322	0.18297
0.0967284		0.152049	0.184541	0.117456	0.13903	0.124261	0.691797	0.196266
0.100301		0.1286	0.220769	0.120916	0.148806	0.150112	1.27118	0.175543
0.104563		0.175395	0.187511	0.241286	0.169393	0.127358	0.493491	0.189839
0.0954126		0.158136	0.228024	0.196436	0.139496	0.135478	0.702942	0.847241
0.088019		0.200648	0.151073	0.223237	0.183187	0.127247	0.683013	0.185657
0.0991691		0.161486	0.143295	0.129331	0.127849	0.13622	2.01929	0.182642
0.0938178		0.174358	0.152422	0.144513	0.130361	0.143584	1.21078	0.186191
0.096551		0.169833	0.121683	0.118919	0.151201	0.130139	0.73777	0.189628
0.106022		0.182079	0.153066	0.117215	0.160681	0.123795	0.315116	0.190529
0.0918959		0.143323	0.13879	0.110597	0.135846	0.43709	0.935346	0.215524
0.106865		0.188819	0.112363	0.113829	0.127248	0.332779	0.500932	0.190084
0.0927165		0.138913	0.108337	0.119638	0.144182	0.138314	0.272389	0.208158
0.0928487		0.225146	0.134315	0.118167	0.135819	0.110794	0.680402	0.196178
0.0898777		0.166045	0.105242	0.114851	0.124938	0.348952	0.410249	0.175935
0.0938314		0.131889	0.107795	0.122058	0.137255	0.114986	0.759877	0.19068
0.0972351		0.147517	0.107225	0.205247	0.140041	0.131609	0.402109	0.185626
0.0995282		0.137646	0.385685	0.119223	0.146939	0.314298	0.799433	0.172486
0.0874752		0.238741	0.252688	0.114639	0.130227	0.114413	0.524456	0.183483
0.128259		0.153973	0.455172	0.108318	0.120785	0.116599	0.936707	0.20175
0.0939206		0.17781	0.222324	0.112921	0.144702	0.520775	0.174139	0.204335
0.0979012		0.154022	0.173153	0.109092	0.128553	0.639151	0.622223	0.209191
0.0983382		0.159986	0.211677	0.111561	0.125435	0.118156	0.317215	0.206256
0.108164		0.148077	0.213718	0.114499	0.14224	0.604136	1.21139	0.197481
0.0978901		0.137041	0.146621	0.120771	0.124319	0.112587	0.39082	0.229426
0.092333		0.137594	0.537255	0.110016	0.137516	0.523703	1.51672	0.176796
0.0844557		0.169891	0.15692	0.118541	0.136202	0.119151	2.02658	0.20604
0.0896921		0.158448	0.247026	0.199206	0.122944	0.113323	0.589333	0.212258
0.0919366		0.15102	0.143971	0.226803	0.117998	0.114874	0.541579	0.20017
0.100033		0.160718	0.139577	0.119633	0.138588	0.118735	0.35345	0.281382
0.104701		0.16627	0.437842	0.233161	0.139145	0.126802	0.398756	0.196058
0.096663		0.18102	0.551818	0.128216	0.145744	0.115502	0.685513	0.20807
0.110563		0.158181	0.1633	0.126249	0.12879	0.123834	1.77437	0.185096
0.0824311		0.126384	0.179791	0.120234		0.121426	0.369393	0.197891
0.0961918		0.137971	0.166002	0.111209		0.796892	0.659775	0.21221
0.110772		0.15856	0.18606	0.126999		0.683064	0.363983	0.179961
0.0962508		0.171063	0.0963743	0.177899		0.114221	0.606368	0.186017
0.105282		0.171902	0.0995437	0.15607		0.118661	0.996653	0.179942
0.0860077		0.146925	0.0969988	0.120444		0.113644	0.709849	0.17722
0.104895		0.163832	0.0908573	0.181432		0.119575	0.702185	0.19261
0.0985452		0.143921	0.086208	0.150027		0.182536	0.993661	0.190168
0.0957143		0.178124	0.0810402	0.129124		0.11768	0.669955	0.207455
0.0880203		0.149976	0.0953216	0.169323		0.116886	0.127394	0.194727
0.110285		0.140485	0.0935976	0.115201		0.112926	0.197286	0.189971
0.102297		0.163659	0.0850087	0.137529		0.117025	0.39477	0.205054
0.109179		0.160982	0.0984658	0.122189		0.473635	0.612915	0.232165
0.111961		0.145236	0.0881652	0.117618		0.116199	0.844088	0.184342
0.107513		0.157682	0.112093	0.420494		0.120231	1.02745
0.0954237		0.172739	0.0881817	0.117032		0.125907	0.704766
0.113622		0.156913	0.0886774	0.116737		0.11756	0.75076
0.0921232		0.124781	0.091665	0.133428		0.123408	1.4506
0.105022		0.163534	0.0912228	0.115713		0.124264	0.0970066
0.10092		0.175075	0.0979539	0.122367		0.114124	1.62557
0.0968283		0.143228	0.0918656	0.123636		0.145804	0.885912
0.100307		0.139704	0.0852324	0.116927		0.129978	0.863779
0.111825		0.132914	0.0932579	0.123406		0.120775	1.3372
0.0941381		0.112312	0.0962822	0.124037		0.123598	1.27622
0.107555		0.111698	0.0940291	0.127143		0.120577	0.601982
0.0978903		0.117931	0.0936885	0.128284		0.117822	1.37862
0.0998638		0.143792	0.0924226	0.125843		0.120281	0.103157
0.0984707		0.134904	0.0953481	0.119901		0.117471	0.936414
0.0973027		0.156699	0.0866446	0.131206		0.11661	0.714147
0.107053		0.147289	0.0982718	0.157502		0.11823	0.247958
0.104908		0.123937	0.0921804	0.117171		0.126778	1.06497
0.100127		0.150911	0.0949096	0.123564		0.114375	0.91457
0.0962996		0.170112	0.0915387	0.118827		0.522309	2.0662
0.116783		0.133118	0.0910794	0.11403		0.115515	1.15672
0.0983375		0.153315	0.0951603	0.119936		0.115424	2.15499
0.104619		0.179251	0.0852104	0.119913		0.246477	1.11657
0.0995757		0.172279	0.0961441	0.119265		0.115609	0.708383
0.0956497		0.169349	0.0930481	0.171679		0.121415	1.01604
0.0920679		0.124665	0.0881934	0.121246		0.271519	1.18747
0.0954867		0.122412	0.102338	0.138453		0.115588	0.946209
0.102659		0.143897	0.0813287	0.157347		0.113185	0.975792
0.104638		0.162451	0.0916155	0.122725		0.120203	1.22168
0.0900083			0.0970681	0.122477		0.142086	0.0922751
0.09595			0.0990611	0.12807		0.121289	1.64733
0.107134			0.0937856	0.121794		0.117862	0.413095
0.0975315			0.0998351	0.140958		0.113045	1.27708
0.11603			0.0990717	0.118953		0.116112	0.121233
0.0925403			0.0881914	0.115999		0.130513	0.510759
0.102338			0.0877392	0.145792		0.129734	0.240819
0.101472			0.0924046	0.123754		0.129703	0.156398
0.0874834			0.0837636	0.122189		0.126092	0.929612
0.0945663			0.0888317	0.157502		0.126414	0.420578
0.0932052			0.083688	0.117618		0.131602	1.45359
0.101095			0.0907145	0.420494		0.132169	2.00244
0.0969875			0.10627	0.117032		0.124942	0.713314
0.0896546			0.0918151	0.116737		0.374583	0.895546
0.097649			0.0982944	0.133428		0.13012	0.339651
0.0975159			0.085577	0.115713		0.1312	1.31601
0.0945173			0.0918874	0.122367		0.212901	1.60315
0.110913			0.0914816	0.123636		0.124525	1.5841
0.100052			0.0982853	0.117171		0.126679	1.22751
0.101317			0.0954268	0.116927		0.148035	1.09258
0.0893313			0.0861594	0.123406		0.106136	1.86235
0.0949816			0.0999261	0.124037		0.110623	1.48582
0.110813			0.0886928	0.127143		0.644698	0.777113
0.0994774			0.0965088	0.128284		0.107918	0.803526
0.105176			0.0959019	0.125843		0.106259	1.06425
0.0902328			0.0984711	0.119901		0.122046	0.0957494
0.104752			0.0906679	0.131206		0.110047	0.367475
0.0954954			0.0873518	0.123564		0.384761	0.414871
0.0954077			0.0854568	0.118827		0.106857	0.740447
0.110146			0.101433	0.11403		0.112419	0.450982
0.106983			0.105518	0.119936		0.120202	0.683285
0.0863155			0.0919662	0.119913		0.418798	0.805013
0.114009			0.0755804	0.119265		0.11286	0.304656
0.102928			0.0908225	0.105909		0.111666	1.10018
0.0908356			0.0922515	0.115684		0.109589	0.917091
0.096855			0.0885588	0.136269		0.115937	1.26983
0.098745			0.103408	0.13907		0.110781	0.339388
0.0954895			0.0996381	0.129566		0.110443	1.09003
0.0948385			0.0977278	0.151555		0.118886	0.623132
0.101522			0.0947943	0.148613		0.110245	0.896812
0.0946435			0.0872784	0.140958		0.117454	1.27689
0.0918992			0.0987375	0.118953		0.109539	0.823352
0.0921378			0.0990098	0.115999		0.384448	1.08275
0.0944908			0.0934906	0.145792		0.111433	0.991379
0.103522			0.10828	0.171679		0.108514	0.813013
0.103896			0.0813788	0.121246		0.113	0.697555
0.100903			0.0859626	0.138453		0.110673	1.20334
0.0967665			0.0885423	0.157347		0.120978	0.975218
0.0994327			0.0926013	0.122725		0.122804	1.26196
0.10277			0.0925056	0.122477		0.117183	0.48477
0.0950481			0.103152	0.12807		0.121842	0.965156
0.0898005			0.0900643	0.121794		0.126675	1.28526
0.101244			0.0870599	0.123754		0.132888	0.737394
0.0980879			0.110012	0.120016		0.12666	0.739265
0.102739			0.0893429	0.124736		0.126817	0.815317
0.0939869			0.0869696	0.131439		0.121319	0.681546
0.100016			0.0852577	0.115885		0.121266	0.542642
0.0937559			0.0925548	0.124131		0.139663	1.92278
0.100945			0.0917231	0.123227		0.115686	0.401331
0.0977693			0.0902743	0.119112		0.120364	0.453982
0.0984685			0.0806207	0.122348		0.123323	0.819903
0.0881294			0.0942068	0.12648		0.120314	0.689033
0.0955757			0.101505	0.110574		0.131852	1.44196
0.0864799			0.0979984	0.11381		0.428692	0.329671
0.109379			0.0965439	0.111888		0.117375	1.17822
0.11567			0.0937994	0.123524		0.12643	0.591847
0.0917735			0.0901295	0.301332		0.120615	0.208497
0.111352			0.0876665	0.534969		0.126928	0.58964
0.10083			0.0914433	0.949298		0.121291	0.606715
0.110542			0.0847187	0.113477		0.125597	0.141701
0.112882			0.0983201	0.12544		0.503803	0.774231
0.101704			0.0891406	0.160197		0.124238	0.871918
0.108813			0.0940496	0.207449		0.269925	0.13241
0.108776			0.0985602	0.157606		0.127775	0.680698
0.117096			0.0943675	0.132395		0.117179	0.81092
0.113918			0.0850854	0.127227		0.126659	0.612299
0.10694				0.116873		0.132152	0.752098
0.118173				0.152731		0.125014	1.04427
0.127114				0.165981		0.151978	1.17798
0.103795				0.177097		0.1373	0.850237
0.110959				0.129111		0.142746	0.333951
0.116998				0.132088		0.147347	0.811725
0.112156				0.133999		0.145875	0.187105
0.104574				0.147916		0.151259	0.640648
0.157042				0.121613		0.110736	1.0515
0.0842311				0.121134		0.141364	0.692389
0.106386				0.12532		0.141009	1.63045
0.102675				0.126959		0.133189	0.402711
0.115299				0.119747		0.142322	0.884231
0.125663				0.124319		0.138955	0.827448
0.10105				0.129632		0.127429	0.222281
0.104444				0.128054		0.13706	0.333578
0.110645				0.123002		0.141856	0.604957
0.125459				0.128687		0.131553	0.91222
0.0992368				0.124351		0.12303	1.45159
0.110007				0.126421		0.127874	0.594473
0.0932287				0.130335		0.188539	0.446133
0.124395				0.151912		0.476594	0.140222
0.123639				0.128517		0.124779	1.32117
0.104877				0.126645		0.229173	1.23638
0.12695				0.111401		0.115692	0.679475
0.103783				0.141446		0.130334	1.41797
0.125359				0.128493		0.152265	0.583635
0.0945184				0.143461		0.445093	1.68467
0.0882302				0.135149		0.112137	0.164809
0.107729				0.149916		0.113989	0.159698
0.109747				0.141541		0.113351	0.976664
0.0966209				0.126917		0.110781	1.63019
0.0931191				0.159939		0.122647	0.746011
0.109909				0.210744		0.109968	0.544401
0.0977942				0.117874		0.123646	1.95221
0.120588				0.109503		0.112906	1.74909
0.0986211				0.118135		0.115826	1.266
0.116555				0.134078		0.106762	0.35389
0.115848				0.117069		0.109286	1.53017
0.107142				0.110675		0.109894	0.459378
0.097833				0.123845		0.38832	0.464791
0.104276				0.120068		0.115887	1.12474
0.0962252				0.128423		0.129272	1.03241
0.108982				0.117576		0.115804	0.971903
0.103487				0.138173		0.336817	0.333216
0.109714				0.116391		0.111346	0.331792
0.119238				0.118252		0.112983	1.09304
0.0991102				0.123057		0.120856	0.600692
0.10194				0.118071		0.115082	0.888787
0.0928765				0.122079		0.107949	0.414106
0.0927281				0.124978		0.118031	1.10143
0.0888158				0.115726		0.13121	0.537081
0.100869				0.117091		0.129477	0.921301
0.11644				0.124305		0.112921	1.76409
0.108474				0.118193		0.234699	1.36848
0.0974778				0.118473		0.113134	0.836265
0.109439				0.125512		0.110386	1.10866
0.0850752				0.137451		0.113662	0.318939
0.11143				0.121031		0.516765	1.51252
0.104221				0.118059		0.112331	0.813941
0.101598				0.126736		0.117084	0.972157
0.123145				0.125359		0.108948	1.09416
0.113568				0.112045		0.109292	0.918661
0.0995115				0.120377		0.118851	0.453552
0.103606				0.120517		0.109611	1.08904
0.102096				0.114581		0.120213	0.329532
0.107246				0.117519		0.112468	1.58359
0.113196				0.121403		0.109992	0.93318
0.0968019				0.1166		0.444516	1.42266
0.0969153				0.112081		0.112015	0.710781
0.0978066				0.121658		0.553203	1.23583
0.106469				0.118146		0.110265	0.709206
0.100324				0.11731		0.115106	0.557141
0.0932715				0.114417		0.118142	0.334549
0.0901191				0.118427		0.117153	1.49492
0.0914866				0.115855		0.126749	0.689393
0.113197				0.117574		0.118392	1.02134
0.106698				0.118561		0.115284	0.943609
0.120519				0.112252		0.11495	0.618613
0.098199				0.114135		0.116728	1.23575
0.103206						0.134059	0.925007
0.102463				0.118317		0.113992	1.85575
0.142078				0.11789		0.116829	1.00132
0.0921183				0.113046		0.122321	1.27099
0.100277				0.117151		0.12141	0.489345
0.11312				0.125064		0.118184	0.421619
0.0899377				0.113937		0.108646	0.661534
0.0909192				0.112988		0.12023	1.20229
0.0991772				0.119671		0.665483	0.666279
0.109089				0.125805		0.116726	0.534294
0.101869				0.11597		0.116506	1.18292
0.111065				0.117826		0.121921	1.30668
0.104502				0.118394		0.112782	1.72679
0.098187				0.114991		0.115919	0.563992
0.0851834				0.115553		0.120765	0.664168
0.104525				0.114603		0.112509	1.15218
0.10584				0.120451		0.114909	1.19618
0.102602				0.115257		0.119836	0.655418
0.105055				0.115621		0.120251	0.614337
0.0945956				0.116575		0.133063	1.10473
0.0915552				0.114541		0.128799	1.05172
0.0939269				0.111125		0.115544	2.1129
0.098107				0.116234		0.116844	0.991224
0.116189				0.12414		0.49212	0.377007
0.0991983				0.127039		0.118932	0.30314
0.10224				0.117805		0.117931	0.929536
0.0999325				0.114927		0.122387	0.632193
0.0999735				0.120239		0.120418	0.433238
0.0978813				0.115947		0.366922	0.595902
0.0976059				0.114032		0.245138	1.22789
0.0950595				0.111833		0.123535	0.738955
0.102303				0.112971		0.114365	1.63206
0.107947				0.116645		0.117269	0.909725
0.106838				0.119615		0.120221	0.460602
0.0953131				0.10769		0.122392	0.208322
0.102128				0.109766		0.118709	0.971698
0.109507				0.110557		0.343512	0.478951
0.104413				0.1027		0.12088	0.549058
0.101598				0.106488		0.120771	0.694588
0.12485				0.111119		0.121285	0.928569
0.106723				0.108208		0.123755	0.991273
0.112664				0.103396		0.122944	0.901988
0.105247				0.103904		0.123103	0.290109
0.106774				0.108626		0.129962	0.357259
0.0923091				0.10762		0.259431	1.19865
0.106194				0.114173		0.122763	0.9353
0.104979				0.104743		0.117548	0.745772
0.107766				0.108507		0.114872	0.809861
0.113195				0.1109		0.11386	1.02047
0.110133				0.105893		0.120179	0.155511
0.101905				0.103044		0.121268	1.03934
0.0974781				0.109332		0.121747	0.452509
0.114195				0.11183		0.118056	0.842473
0.108814				0.10556		0.130389	0.360732
0.101562				0.110119		0.122191	0.823071
0.103048				0.109472		0.123414	1.19261
0.0883584				0.107927		0.133154	0.243845
0.093682				0.111519		0.132727	0.734157
0.0922179				0.105318		0.122379	1.17723
0.102626				0.107833		0.123104	0.480994
0.113208				0.106769		0.259175	0.677806
0.0955678				0.117385		0.140795	1.35846
0.11596				0.107768		0.117487	0.819654
0.110607				0.110426		0.409018	1.21046
0.101425				0.109067		0.119363	1.05025
0.0969305				0.109397		0.131156	0.893211
0.0986879				0.106084		0.110378	1.38423
0.0938215				0.1075		0.133255	1.0868
0.107981				0.109317		0.439839	0.721943
0.111844				0.117156		0.115582	0.965557
0.0991993				0.109069		0.388593	0.758956
0.122295				0.108311		0.122684	1.04516
0.104101				0.104824		0.350839	0.310269
0.103166				0.104147		0.538804	1.15262
0.0972347				0.106287		0.280807	0.125119
0.111525				0.110659		0.135921	0.326083
0.101843				0.108257		0.109991	0.758852
0.105098				0.112318		0.120423	0.139978
0.1107				0.111019		0.818677	0.140844
0.105626				0.123491		0.107598	0.142728
0.0973509				0.112215		0.124006	0.230099
0.0954917				0.104931		0.116106	0.46522
0.0959895				0.109082		0.389644	0.767216
0.0963624				0.117267		0.136519	0.124022
0.105237				0.10787		0.126061	0.517693
0.104109				0.116986		0.157541	0.139409
0.0872647				0.110406		0.125332	0.656107
0.107523				0.103725		0.110285	0.116963
0.0980008				0.107284		0.11676	0.125115
0.0921217				0.111419		0.115297	0.141128
0.0996597				0.106457		0.126855	0.409205
0.0938913				0.107721		0.135953	0.15789
0.0953305				0.122842		0.203737	0.475706
0.100991				0.12351		0.111801	0.154587
0.103501				0.110291		0.114363	0.140798
0.09473				0.122906		0.353027	0.140027
0.093678				0.122835		0.13745	1.39868
0.0907283				0.115098		0.242881	0.160635
0.0886095				0.106393		0.456434	0.942156
0.0981537				0.106312		0.117083	0.14186
0.102459				0.111501		0.576966	1.35728
0.108221				0.0986358		0.130944	0.331447
0.102152				0.103767		0.276396	0.29593
0.0929056				0.101788		0.110076	1.08452
0.107315				0.114129		0.735339	1.11404
0.0922142				0.112147		0.115747	1.47525
0.09577				0.119358		0.133001	0.567484
0.0981362				0.113161		0.131396	0.139719
0.112593				0.107713		0.133838	0.142977
0.0907054				0.106536		0.158997	1.06678
0.0957357				0.113189		0.131649	0.130135
0.0988539				0.113449		0.136669	1.00224
0.109364				0.113757		0.135842	1.36782
0.109167				0.107187		0.139262	1.05405
0.0956986				0.108555		0.134597	0.919318
0.0925998				0.111754		0.131128	0.120366
0.107494				0.114647		0.11972	1.42234
0.104298				0.114938		0.136011	0.257499
0.095148				0.10656		0.121713	0.84827
0.100674				0.117059		0.124151	0.863844
0.0916812				0.130723		0.12966	0.137957
0.0846325				0.11473		0.124114	1.26113
0.0954025				0.12426		0.480621	0.569498
0.102017				0.126969		0.118777	0.735437
0.101692				0.112449		0.131991	0.387613
0.102775				0.124624		0.123634	1.00586
0.0984913				0.136023		0.122841	0.935652
0.0889536				0.113831		0.121146	0.534912
0.0972689				0.121583		0.111075	0.322704
0.0908483				0.123198		0.109499	0.700156
0.0906129				0.143392		0.648578	0.688645
0.0873429				0.135544		0.109438	0.493043
0.0946706				0.115536		0.119942	0.713372
0.0954014				0.122028		0.109324	0.50994
0.0936503				0.124133		0.107718	0.334317
0.0899663				0.125414		0.11525	0.499729
0.084411				0.114714		0.331586	0.905098
0.123089				0.132574		0.112611	0.528794
0.0925217				0.113065		0.113533	0.355818
0.0960477				0.162895		0.263332	0.211794
0.0985038				0.143412		0.503481	0.583572
0.0983901				0.12211		0.107515	0.159341
0.0941651				0.122756		0.117126	0.837772
0.0917734				0.116048		0.121691	0.459459
0.0915917				0.112533		0.575293	0.211796
0.0909092				0.115911		0.115543	0.12777
0.0941017				0.112619		0.113406	0.844822
0.0925946				0.113478		0.121895	1.12072
0.0867232				0.117492		0.123505	0.131562
0.0921622				0.117602		0.125005	0.480432
0.0928316				0.111096		0.120414	0.173173
0.0990167				0.120089		0.334443	0.905353
0.0941323				0.116926		0.119152	0.152244
0.10545				0.123377		0.121191	0.482495
0.094625				0.124526		0.135174	0.138535
0.104243				0.115493		0.118961	0.668485
0.0934879				0.115463		0.116526	0.13903
0.106553				0.119472		0.12282	0.868459
0.107946				0.111606		0.669973	0.148806
0.101746				0.113878		0.121024	1.90591
0.0941185				0.113117		0.118972	0.169393
0.102677				0.114212		0.113264	0.832925
0.0976213				0.109419		0.11478	0.139496
0.0899339				0.108147		0.730337	0.992604
0.0887366				0.112231		0.118235	0.183187
0.100111				0.120659		0.120717	1.00855
0.110856				0.120059		0.114711	0.127849
0.0938589				0.11949		0.12394	1.03704
0.0946659				0.114671		0.113372	0.130361
0.116231				0.107022		0.909755	1.23147
0.0999888				0.112573		0.121185	0.261336
0.10131				0.11101		0.122612	0.151201
0.0940321				0.123007		0.126514	0.266678
0.105294				0.109674		0.450124	0.160681
0.0963814				0.142997		0.11823	0.124146
0.10509				0.151721		0.120822	0.135846
0.110578				0.185668		0.115374	1.53081
0.095935				0.150745		0.116126	0.127248
0.103296				0.153295		0.573295	1.24385
0.0969433				0.176366		0.113669	0.144182
0.0988871				0.152051		0.166945	0.975052
0.105588				0.137756		0.124499	0.135819
0.0979736				0.188913		0.114359	1.05154
0.0982381				0.171403		0.118479	0.124938
0.0943572				0.173507		0.150627	0.629006
0.0940012				0.185818		0.131075	0.137255
0.103165				0.176615		0.14977	0.227379
0.100412				0.21701		0.160663	0.140041
0.091167				0.154894		0.141105	0.45539
0.101825				0.157497		0.134345	0.608601
0.104873				0.170546		0.157511	0.146939
0.110675				0.122278		0.455846	0.832768
0.117904				0.120275		0.113329	0.130227
0.104304				0.11243		0.118729	0.963631
0.102343				0.110318		0.10866	0.120785
0.096005				0.110902		0.114446	0.746662
0.0986297				0.107932		0.123569	0.144702
0.106086				0.110212		0.105637	0.574379
0.0929633				0.108837		0.128267	0.258084
0.102708				0.107381		0.122607	0.128553
0.097349				0.114488		0.503321	0.939163
0.0884174				0.109042		0.109731	1.14173
0.090517				0.107156		0.1312	0.125435
0.113244				0.110226		0.123967	0.550129
0.0971526				0.108667		0.11599	0.14224
0.101059				0.118007		0.310797	1.02206
0.108668				0.109921		0.116446	0.124319
0.114846				0.106557		0.124155	1.30004
0.102631				0.112474		0.225383	0.952226
0.0983303				0.11091		0.128201	0.120359
0.0966047				0.108265		0.121469	1.28401
0.0997726				0.104494		0.130428	0.225488
0.116822				0.112006		0.124201	0.746348
0.110878				0.107689		0.117088	0.115983
0.103896				0.110601		0.159757	0.318955
0.0977487				0.112421		0.126954	0.134049
0.110086				0.114072		0.410639	1.53112
0.0913475				0.108545		0.126937	1.20691
0.0937617				0.114947		0.119573	1.39346
0.0941494				0.11099		0.118868	1.18517
0.0993858				0.112653		0.122853	0.948315
0.0990511				0.111507		0.119969	0.602067
0.107389				0.110318		0.127908	0.294872
0.0966075				0.1088		0.121596	0.159818
0.101482				0.112562		0.117603	0.89009
0.095218				0.12311		0.128729	1.14755
0.0871231				0.111367		0.126086	0.200956
0.0890357				0.10746		0.127321	0.458097
0.0868218				0.102804		0.119164	0.876368
0.0869504				0.104581		0.126798	0.411637
0.0892152				0.106734		0.119687	0.34308
0.0923429				0.109034		0.132437	0.764006
0.104893				0.111353		0.122101	1.15015
0.112034				0.115458		0.110203	0.144742
0.104885				0.1248		0.130022	2.26112
0.1063				0.117916		0.222276	0.945405
0.108137				0.12875		0.124255	0.184538
0.0999194				0.128893		0.118177	0.891795
0.108929				0.116657		0.272247	0.406821
0.094092				0.118943		0.146042	1.73867
0.119356				0.131801		0.118847	0.981613
0.102513				0.127223		0.151637	1.59056
0.102818				0.114803		0.119929	1.9583
0.10333				0.121041		0.116699	2.06484
0.123561				0.109383		0.214174	0.988396
0.097068				0.121369		0.111187	0.398325
0.129677				0.123781		0.123308	0.53529
0.134761				0.108756		0.119567	0.786337
0.102949				0.115333		0.318091	1.53238
0.0941733				0.117361		0.121139	0.134839
0.0867639				0.107092		0.131899	0.970502
0.108746						0.401809	1.18453
0.125625				0.124366		0.137282	1.99899
0.127127				0.120839		0.552635	1.85421
0.118685				0.115307		0.116911	0.417123
0.10254				0.112126		0.123825	0.243418
0.12346				0.115472		0.119515	0.119827
0.110061				0.124289		0.170471	0.64686
0.0995287				0.107488		0.531465	1.40461
0.104256				0.114779		0.116346	0.433507
0.105658				0.120044		0.119518	1.06708
0.111531				0.120968		0.118713	0.536244
0.113519				0.114698		0.112952	0.918015
0.097052				0.125803		0.117042	0.160484
0.112391				0.125088		0.141018	0.424088
0.104375				0.119544		0.130539	0.925001
0.103456				0.125929		0.13251	1.53133
0.0999181				0.119515		0.144536	1.30192
0.112592				0.115204		0.141419	1.55992
0.108769				0.118041		0.155115	0.709079
0.099177				0.118313		0.135291	0.123217
0.0988394				0.107586		0.119014	0.23479
0.107611				0.121316		0.146874	0.627354
0.109555				0.117565		0.109542	1.26955
0.0954262				0.128134		0.131038	0.531819
0.0998009				0.110455		0.122594	0.860872
0.0964741				0.113748		0.156104	0.537188
0.114428				0.112046		0.117417	0.529397
0.112708				0.121808		0.124979	0.634272
0.123883				0.118593		0.126987	0.944217
0.100584				0.13155		0.16499	0.932545
0.115357				0.108697		0.471815	1.10188
0.103193				0.124409		0.473006	0.960815
0.112711				0.114298		0.118166	0.993138
0.0938561				0.116557		0.239021	0.24671
0.0976503				0.106587		0.12048	0.146609
0.0949844				0.104586		0.346377	1.12432
0.130176				0.119813		0.358496	0.83634
0.0962025				0.106932		0.41309	0.577991
0.115506				0.110398		0.123855	0.448939
0.101783				0.136269		0.124395	0.839137
0.102808				0.13907		0.389307	1.15578
0.116762				0.129566		0.127891	1.1449
0.117386				0.151555		0.15713	0.977921
0.12794				0.148613		0.11814	0.460088
0.10959				0.105909		0.139023	0.795566
0.091861				0.115684		0.113355	0.509532
0.0961757				0.109374		0.137461	0.557357
0.109727				0.111364		0.134368	1.19254
0.0880219				0.130163		0.644144	0.830186
0.0991819				0.109207		0.127337	0.90992
0.0918748				0.113402		0.148632	0.192902
0.100515				0.118644		0.391849	0.399541
0.100159				0.206791		0.178499	0.917828
0.108397				0.149944		0.116472	0.652538
0.100797				0.127053		0.11188	0.756036
0.105056				0.124441		0.107967	0.847235
0.102141				0.12336		0.189985	0.608337
0.115127				0.12607		0.128259	0.701316
0.146151				0.124651		0.137773	1.22739
0.106779				0.122881		0.361766	0.897415
0.115958				0.125698		0.116941	1.26479
0.10333				0.12987		0.11958	0.948267
0.101965				0.125835		0.118241	0.621655
0.0928675				0.131386		0.113509	0.187462
0.113972				0.127391		0.405837	0.70988
0.0860129				0.119107		0.12248	0.606096
0.098				0.123512		0.123625	0.497252
0.110239				0.126909		0.726271	0.573473
0.0982823				0.125331		0.121361	0.626057
0.0916987				0.124542		0.127345	0.337568
0.107301				0.145691		0.139928	0.570994
0.107305				0.115059		0.125907	0.313831
0.105485				0.119747		0.281259	0.178095
0.117722				0.122038		0.128683	0.395847
0.101155				0.117969		0.13192	0.988276
0.108664				0.116717		0.12713	0.941601
0.104402				0.114534		0.254074	0.728933
0.0970833				0.114943		0.118656	0.569522
0.107233				0.121785		0.133689	0.389418
0.105349				0.113866		0.132244	0.286601
0.100793				0.150795		0.108053	0.128296
0.105773				0.137985		0.111451	0.615345
0.0979287				0.138963		0.115655	0.859377
0.110499				0.138187		0.358229	0.229651
0.100814				0.140365		0.123338	0.578638
0.105868				0.141678		0.242073	0.486709
0.099863				0.121934		0.323768	0.141417
0.100131				0.114362		0.122509	0.664439
0.0960874				0.12689		0.138905	0.576091
0.10299				0.126595		0.120369	0.961687
0.0945587				0.126523		0.124953	1.09271
0.107201				0.120054		0.119159	0.29327
0.0980036				0.133425		0.129845	0.660544
0.113778				0.132791		0.119036	0.137516
0.104278				0.12643		0.122175	1.09812
0.104491				0.120631		0.125713	0.136202
0.122345				0.116751		0.309703	1.40347
0.102682				0.120111		0.372081	0.889036
0.0978487				0.125917		0.278342	1.09731
0.100607				0.129617		0.116566	0.654205
0.111521				0.121048		0.661574	1.10947
0.104231				0.136659		0.133412	0.762026
0.114267				0.119034		0.122817	0.122944
0.113015				0.114479		0.119476	0.509983
0.110745				0.114794		0.120929	0.117998
0.0984194				0.122742		0.122895	0.919074
0.104317				0.125218		0.118506	0.138588
0.109909				0.121034		0.114298	0.763149
0.113711				0.121296		0.123212	1.02693
0.0940575				0.117359		0.126264	0.139145
0.104077				0.113519		0.114944	0.117462
0.115162				0.117355		0.567205	0.902049
0.125027				0.11871		0.150576	0.525872
0.105843				0.116513		0.14163	0.691459
0.105527				0.140837		0.112501	0.754994
0.127891				0.137442		0.248374	1.37828
0.109165				0.130075		0.212822	1.74801
0.132099				0.130098		0.123377	0.4616
0.110743				0.136335		0.126226	0.730383
0.119105				0.119729		0.141799	0.520983
0.128755				0.121005		0.130023	1.09743
0.121946				0.123516		0.129533	0.445557
0.100432				0.141384		0.12145	0.852235
0.115934				0.137834		0.356707	0.145744
0.101077				0.141645		0.12813	0.819372
0.107972				0.146135		0.127254	0.12879
0.128048				0.136034		0.116807	0.585894
0.101075				0.130533		0.249567	1.56713
0.0926599				0.141581		0.113266	1.73068
0.0965795				0.140804		0.12492	0.981084
0.150842				0.13751		0.11372	0.12026
0.131963				0.131817		0.116309	1.35619
0.129824				0.143546		0.119972	1.57779
0.145947				0.125016		0.113177	1.05072
0.106815				0.130143		0.127465	1.07326
0.110018				0.115332		0.115721	0.475529
0.0995672				0.134786		0.116038	0.195877
0.11307				0.123062		0.243504	1.29793
0.108609				0.120369		0.114502	0.429025
0.114121				0.126496		0.116169	0.440157
0.139032				0.12763		0.112083	0.687732
0.128772				0.135161		0.114889	1.11133
0.116713				0.113896		0.114844	0.354491
0.120132				0.127674		0.116703	0.23728
0.133304				0.125435		0.11799	0.78237
0.127097				0.133494		0.122957	0.795178
0.116423				0.125549		0.116337	1.50732
0.125596				0.13653		0.290015	1.13744
0.125686				0.121133		0.117474	0.713508
0.100689				0.116735		0.112178	0.622855
0.128211				0.119045		0.177411	1.80094
0.118521				0.118433		0.154081	1.03614
0.138036				0.124666		0.1116	0.825287
0.112343				0.109729		0.123554	0.634709
0.10549				0.11293		0.118446	0.368633
0.10859				0.113652		0.130167	0.486565
0.131969				0.108873		0.120334	1.00559
0.112144				0.103056		0.236132	0.131175
0.114194						0.10997	0.315101
0.112439						0.114816	0.554078
0.124787						0.134708	0.137426
0.111165						0.138203	0.600854
0.121208						0.221851	0.491026
0.183683						0.131773	1.31456
0.132465						0.120397	1.39316
0.136366						0.116837	0.245698
0.121371						0.585362	1.08087
0.141607						0.124748	0.528034
0.146626						0.145045	0.669072
0.115816						0.310341	1.62181
0.125741						0.120695	0.482282
0.129361						0.121812	1.4345
0.12327						0.115246	1.4902
0.138962						0.121328	0.132476
0.134515						0.108735
0.151477						0.120682
0.129802						0.125838
0.128021						0.135551
0.118931						0.135787
0.124888						0.128675
0.132149						0.111744
0.145053						0.123023
0.129398						0.11277
0.12022						0.124609
0.123828						0.124232
0.120149						0.11865
0.132527						0.399049
0.120532						0.133138
0.122029						0.128001
0.119153						0.301343
0.135358						0.116488
0.124566						0.111066
0.106625						0.121956
0.118895						0.11488
0.123768						0.136004
0.135228						0.129115
0.139945						0.125034
0.129975						0.607407
0.113678						0.121118
0.106464						0.146834
0.0996861						0.12952
0.122465						0.499298
0.105164						0.128926
0.100729						0.48026
0.102941						0.123364
0.113095						0.129187
0.105651						0.118991
0.11752						0.132233
0.11824						0.123472
0.110285						0.40191
0.100553						0.124501
0.0968588						0.136571
0.0880435						0.130122
0.110245						0.33787
0.109587						0.127382
0.0911138						0.129653
0.0960523						0.127542
0.106718						0.114488
0.0980201						0.314656
0.0954345						0.170266
0.0972973						0.117736
0.11323						0.138495
0.0979394						0.337653
0.0981428						0.127472
0.104991						0.126294
0.107672						0.120161
0.100314						0.385325
0.100404						0.114284
0.0926549						0.142618
0.109942						0.120519
0.120022						0.115668
0.0997696						0.110606
0.104667						0.126848
0.0942465						0.121903
0.0900279						0.518105
0.118418						0.123116
0.125625						0.121608
0.11969						0.128983
0.11345						0.13155
0.113226						0.127052
0.130196						0.121801
0.115713						0.117164
0.104951						0.122669
0.103444						0.130865
0.110336						0.128092
0.131766						0.200519
0.111884						0.123482
0.0884526						0.13264
0.0948196						0.116835
0.0930561						0.122772
0.102436						0.129203
0.0892376						0.325535
0.0961942						0.117975
0.105416						0.114848
0.108287						0.214024
0.0988034						0.130688
0.0931243						0.116653
0.0936387						0.121647
0.0782965						0.125668
0.103325						0.114853
0.102287						0.119626
0.0897221						0.128071
0.0995631						0.127388
0.107281						0.120763
0.100621						0.119475
0.119178						0.228599
0.109176						0.123862
0.105029						0.111598
0.105588						0.11778
0.0924636						0.2744
0.117295						0.113904
0.103842						0.117169
0.103455						0.117318
0.10397						0.191368
0.106453						0.121849
0.0981167						0.118562
0.111937						0.230245
0.103344						0.126246
0.0943269						0.124909
0.108478						0.114437
0.109487						0.12601
0.111017						0.157006
0.105644						0.375546
0.118247						0.299826
0.130613						0.119248
0.106951						0.79948
0.093143						0.254641
0.114911						0.169386
0.0968511						0.220286
0.124468						0.577362
0.109141						0.118208
0.100707						0.117734
0.107957						0.43098
0.0949108						0.121116
0.102093						0.124368
0.110485						0.114229
0.118206						0.122663
0.102187						0.129903
0.0902457						0.128283
0.103769						0.120028
0.118895						0.113792
0.0920166						0.120727
0.114983						0.491677
0.0955535						0.121654
0.104614						0.131137
0.0973031						0.117149
0.0972441						0.120426
0.103312						0.1305
0.110348						0.129942
0.107748						0.125612
0.103583						0.120055
0.107426						0.119126
0.101118						0.121708
0.126141						0.117759
0.097482						0.119671
0.0944417						0.115782
0.0925546						0.11648
0.110411						0.139992
0.113739						0.118747
0.109503						0.902168
0.0963412						0.124677
0.0995342						0.363541
0.104515						0.120216
0.111182						0.124959
0.114128						0.13078
0.111129						0.119934
0.0977742						0.140934
0.107503						0.117029
0.0943518						0.555832
0.0882397						0.124063
0.104462						0.116498
0.0957726						0.119821
0.115906						0.109335
0.0975338						0.480482
0.121288						0.114762
0.112558						0.122694
0.106445						0.507198
0.100187						0.115023
0.0940525						0.109285
0.0926855						0.110464
0.0946382						0.114181
0.0893238						0.689053
0.104146						0.11184
0.101486						0.162321
0.109803						0.116188
0.092613						0.117403
0.0942132						0.122582
0.0986043						0.119853
0.0915476						0.113278
0.108549						0.119612
0.145647						0.408226
0.100397						0.124081
0.098873						0.232129
0.0897082						0.116739
0.111419						0.1284
0.0914349						0.125633
0.0984506						0.658993
0.111805						0.127248
0.101846						0.116364
0.110262						0.115789
0.0980308						0.113015
0.0997107						0.129894
0.105223						0.121109
0.101902						0.369855
0.101328						0.116653
0.104627						0.11577
0.107739						0.228298
0.100599						0.18568
0.110956						0.116635
0.0998584						0.119398
0.120759						0.118715
0.111634						0.440347
0.10666						0.113039
0.107506						0.399094
0.103943						0.129351
0.0894158						0.12751
0.104475						0.125224
0.099428						0.652136
0.104978						0.133076
0.098562						0.461011
0.109052						0.122435
0.107511						0.122847
0.0893024						0.153136
0.117182						0.126658
0.112513						0.121681
0.097034						0.119383
0.0886979						0.543556
0.0990425						0.128253
0.0958429						0.119037
0.129524						0.838994
0.0968568						0.124276
0.107639						0.425263
0.11178						0.132728
0.103233						0.528373
0.0906431						0.116119
0.11051						0.515977
0.108659						0.115138
0.107575						0.1187
0.120115						0.130857
0.108355						0.121963
0.105995						0.119477
0.109086						0.43368
0.116358						0.114847
						0.152325
						0.120342
						0.115491
						0.118571
						0.111762
						0.121431
						0.110592
						0.121462
						0.122469
						0.12225
						0.120074
						0.114785
						0.118897
						0.182557
						0.110648
						0.130234
						0.483887
						0.130035
						0.134562
						0.402937
						0.652665
						0.553836
						0.118584
						0.114837
						0.110465
						0.114803
						0.11207
						0.115422
						0.115303
						0.114827
						0.415302
						0.488008
						0.113038
						0.119874
						0.125762
						0.115122
						0.354942
						0.126531
						0.11576
						0.221764
						0.130962
						0.123352
						0.375
						0.1271
						0.120255
						0.138881
						0.124632
						0.131311
						0.123471
						0.119024
						0.13213
						0.122025
						0.120252
						0.218047
						0.110211
						0.112974
						0.173545
						0.131186
						0.472911
						0.111761
						0.762139
						0.118977
						0.11174
						0.115657
						0.115455
						0.132303
						0.120634
						0.131584
						0.116355
						0.120109
						0.115263
						0.128278
						0.124919
						0.130882
						0.133626
						0.121476
						0.121064
						0.121328
						0.117832
						0.390723
						0.12309
						0.128383
						0.113781
						0.134145
						0.113554
						0.55352
						0.116074
						0.110958
						0.112407
						0.110602
						0.123423
						0.118293
						0.111773
						0.129308
						0.135038
						0.383648
						0.112216
						0.113501
						0.117864
						0.105798
						0.257941
						0.11457
						0.125039
						0.119277
						0.12213
						0.107816
						0.187328
						0.356934
						0.131444
						0.122197
						0.239107
						0.109239
						0.109558
						0.11461
						0.115309
						0.41265
						0.322033
						0.257245
						0.110536
						0.119275
						0.110348
						0.11586
						0.42549
						0.536635
						0.125756
						0.109946
						0.110688
						0.214948
						0.115433
						0.114337
						0.122114
						0.139836
						0.128285
						0.132952
						0.118719
						0.118225
						0.499848
						0.119354
						0.115294
						0.112323
						0.119822
						0.305936
						0.250021
						0.212985
						0.675294
						0.135819
						0.126865
						0.116505
						0.227293
						0.114578
						0.629937
						0.110947
						0.187085
						0.467994
						0.230411
						0.232611
						0.19784
						0.117104
						0.140557
						0.121558
						0.154547
						0.131343
						0.128208
						0.129976
						0.141332
						0.112425
						0.525218
						0.190488
						0.146262
						0.118474
						0.126054
						0.11747
						0.129415
						0.497412
						0.120859
						0.123474
						0.115736
						0.129112
						0.11776
						0.724421
						0.113644
						0.11198
						0.109695
						0.109576
						0.127763
						0.119793
						0.125438
						0.12011
						0.108811
						0.136715
						0.534072
						0.121438
						0.113503
						0.110048
						0.23057
						0.107895
						0.111183
						0.112276
						0.113119
						0.110313
						0.113489
						0.107472
						0.166187
						0.12583
						0.110233
						0.114735
						0.10866
						0.109204
						0.114179
						0.128905
						0.255399
						0.126082
						0.120082
						0.131581
						0.113638
						0.700728
						0.231098
						0.123343
						0.150542
						0.112092
						0.117029
						0.128098
						0.380849
						0.139972
						0.179164
						0.130161
						0.124156
						0.121856
						0.308553
						0.114439
						0.241415
						0.118765
						0.11103
						0.134132
						0.121791
						0.118877
						0.28884
						0.377404
						0.122938
						0.110285
						0.128578
						0.116083
						0.134994
						0.118035
						0.113584
						0.11853
						0.122828
						0.121914
						0.116214
						0.112858
						0.128604
						0.119928
						0.117587
						0.136774
						0.123957
						0.119015
						0.117672
						0.133648
						0.565499
						0.540194
						0.121157
						0.116094
						0.1208
						0.595835
						0.772086
						0.113112
						0.120672
						0.123588
						0.822827
						0.122945
						0.116731
						0.124135
						0.139847
						0.127982
						0.131402
						0.129048
						0.114805
						0.114399
						0.45825
						0.115838
						0.13048
						0.117927
						0.127807
						0.131502
						0.121286
						0.118178
						0.113376
						0.109002
						0.112236
						0.111138
						0.241743
						0.416315
						0.116635
						0.481513
						0.111975
						0.12189
						0.136326
						0.132133
						0.121157
						0.115476
						0.116754
						0.12212
						0.1145
						0.119503
						0.108372
						0.130611
						0.117261
						0.125756
						0.128484
						0.126396
						0.141534
						0.137271
						0.11197
						0.140468
						0.147693
						0.106718
						0.764016
						0.143357
						0.12085
						0.131325
						0.306098
						0.145976
						0.121867
						0.128659
						0.148169
						0.107954
						0.133293
						0.581078
						0.135508
						0.356235
						0.37257
						0.416755
						0.139592
						0.398064
						0.131554
						0.372286
						0.845009
						0.694718
						0.511194
						0.136089
						0.644693
						0.223989
						0.11534
						0.470375
						0.505258
						0.116339
						0.404708
						0.261179
						0.53937
						0.286219
						0.117242
						0.268051
						0.111907
						0.122413
						0.120207
						0.110063
						0.109689
						0.115388
						0.119933
						0.125966
						0.116567
						0.115323
						0.120858
						0.115289
						0.463692
						0.119929
						0.326013
						0.209616
						0.119734
						0.404876
						0.118406
						0.112544
						0.114286
						0.297316
						0.115276
						0.530782
						0.109708
						0.295552
						0.128246
						0.617468
						0.215578
						0.114413
						0.479347
						0.458638
						0.298712
						0.132554
						0.453991
						0.495212
						0.124992
						0.666914
						0.548218
						0.324504
						0.112626
						0.118626
						0.118267
						0.608952
						0.117483
						0.131658
						0.270438
						0.613267
						0.424778
						0.133273
						0.428446
						0.13633
						0.11345
						0.24913
						0.432136
						0.122283
						0.128616
						0.21222
						0.352808
						0.29582
						0.129156
						0.715053
						0.475401
						0.350871
						0.37145
						0.133477
						0.414807
						0.608229
						0.127033
						0.383321
						0.332902
						0.536246
						0.123905
						0.129321
						0.123654
						0.128435
						0.132304
						0.249374
						0.700166
						0.12368
						0.623817
						0.378724
						0.372021
						0.557746
						0.251697
						0.119061
						0.358508
						0.118308
						0.648777
						0.467441
						0.317108
						0.117127
						0.114513
						0.115284
						0.263659
						0.122035
						0.609925
						0.529685
						0.112152
						0.128794
						0.115988
						0.973152
						1.01475
						0.371752
						0.253846
						0.516241
						0.117159
						0.114371
						0.266323
						0.449441
						0.23556
						0.115712
						0.414456
						0.345789
						0.134993
						0.122148
						0.560468
						0.11672
						0.122118
						0.11931
						0.388815
						0.714045
						0.810736
						0.601776
						0.552551
						0.12284
						0.147399
						0.120027
						0.128018
						0.745263
						0.670502
						0.641165
						0.370943
						0.120333
						1.04915
						0.584618
						0.119969
						0.486349
						0.322845
						0.322858
						0.360339
						0.365208
						0.122843
						0.496987
						0.360421
						0.613051
						0.679206
						0.200032
						0.722203
						0.129613
						0.12405
						0.233043
						0.787318
						0.31571
						0.512936
						0.117392
						0.520119
						0.180301
						0.302695
						0.273538
						0.588911
						0.252332
						0.155941
						0.185513
						0.129792
						0.129385
						0.116389
						0.221831
						0.216904
						0.125163
						0.120093
						0.356815
						0.181637
						0.118119
						0.113534
						0.129649
						0.130165
						0.556422
						0.572117
						0.119506
						0.370783
						0.15945
						0.185194
						0.398895
						0.602907
						0.525425
						0.138055
						0.501757
						0.564309
						0.413526
						0.166516
						0.137991
						0.140447
						0.51535
						0.340016
						0.415595
						0.119081
						0.120377
						0.131858
						0.120649
						0.128886
						0.129427
						0.857007
						0.371984
						0.717197
						0.667383
						0.477914
						0.137602
						0.792035
						0.566041
						0.458597
						0.129444
						0.130903
						0.407294
						0.127613
						0.381283
						0.400408
						0.669483
						0.585891
						0.342148
						0.567561
						0.116589
						0.149581
						0.133925
						0.746796
						0.362923
						0.11583
						0.129177
						0.120962
						0.354103
						0.116422
						0.116463
						0.118387
						0.500968
						0.397157
						0.118596
						0.160846
						0.122117
						0.11397
						0.71704
						0.644956
						0.677462
						0.603113
						0.639522
						0.115589
						0.287818
						0.290803
						0.673819
						0.39992
						0.78028
						0.356952
						0.118019
						0.123938
						0.553779
						0.485095
						0.122179
						0.537109
						0.577652
						0.118647
						0.780065
						0.118079
						0.381507
						0.121951
						0.642777
						0.114484
						0.119338
						0.607016
						0.306813
						0.661227
						0.558971
						0.124779
						0.462424
						0.126463
						0.129205
						0.733532
						0.114823
						0.164614
						0.449084
						0.132096
						0.327436
						0.286873
						0.122636
						0.481635
						0.169304
						0.133477
						0.175358
						0.156478
						0.400843
						0.49073
						0.594629
						0.156408
						0.136233
						0.408034
						0.106558
						0.800573
						0.382647
						0.741609
						0.506647
						0.669829
						0.188982
						0.312988
						0.785326
						0.332799
						0.460407
						0.144742
						0.270119
						0.621571
						0.572411
						0.149491
						0.304908
						0.470417
						0.590481
						0.64015
						0.149472
						0.68334
						0.560389
						0.147787
						0.267171
						0.175435
						0.124712
						0.220865
						0.525831
						0.541991
						0.130428
						0.129274
						0.132859
						0.171248
						0.126937
						0.672995
						0.771768
						0.127002
						0.625631
						0.384629
						0.465963
						0.762502
						0.618321
						0.135332
						0.580639
						0.119161
						0.119788
						0.474122
						0.686599
						0.856334
						0.125533
						0.123841
						0.315002
						0.123901
						0.684488
						0.489801
						0.627731
						0.576966
						0.495509
						0.594945
						0.288251
						0.355314
						0.972251
						0.126902
						0.146574
						0.618856
						0.675445
						0.128765
						0.147086
						0.133927
						0.409852
						0.127098
						0.492856
						0.155199
						0.924693
						0.688194
						0.613466
						0.518838
						0.533357
						0.459338
						0.618924
						0.502676
						0.628197
						0.589397
						0.125179
						0.123678
						0.564361
						0.819129
						0.120721
						0.665204
						0.267632
						0.558894
						0.475182
						0.499727
						0.405288
						0.50988
						0.589094
						0.122447
						0.241455
						0.277098
						0.350493
						0.114358
						0.117494
						0.11724
						0.113522
						0.508166
						0.119385
						0.467784
						0.341225
						0.674107
						0.696104
						0.843026
						0.629663
						0.530155
						0.511732
						0.155105
						1.02312
						1.07902
						0.152084
						0.877093
						0.260785
						0.687334
						0.573213
						0.122951
						0.175676
						0.113237
						0.300141
						0.124932
						0.119107
						0.620663
						0.317725
						0.12914
						0.519169
						0.581407
						0.578581
						0.39382
						0.646713
						0.117892
						0.49052
						0.127616
						0.112701
						0.123763
						0.106857
						0.624872
						0.241764
						0.357897
						0.552448
						0.128073
						1.2089
						0.605441
						0.571428
						0.2735
						0.637546
						0.127181
						0.17652
						0.124592
						0.116164
						0.273951
						0.389729
						0.590736
						0.646834
						0.534172
						0.265364
						0.426177
						0.363396
						0.121102
						0.448064
						0.427933
						0.627115
						0.41482
						0.707622
						0.393405
						0.110583
						0.465307
						0.381806
						0.318769
						0.915353
						0.544441
						0.511958
						0.4116
						0.692748
						0.292975
						0.842382
						0.196803
						0.572758
						0.23569
						0.392976
						0.443573
						0.414843
						0.262824
						0.550262
						0.187706
						0.112828
						0.475427
						0.121247
						0.219038
						0.294563
						0.119354
						0.10913
						0.840685
						0.53999
						0.68098
						0.45479
						0.609074
						0.269015
						0.11662
						0.115083
						0.322631
						0.117239
						0.115696
						0.671164
						0.401983
						0.454608
						0.396401
						0.245422
						1.29577
						1.06631
						0.790886
						0.120583
						0.394309
						0.454754
						0.132833
						0.112288
						0.449518
						0.357004
						0.956268
						0.119533
						1.00545
						0.589256
						0.69411
						0.597749
						0.836194
						0.491374
						0.129066
						0.256445
						0.665613
						0.531092
						0.112282
						0.115819
						0.252435
						0.304916
						0.493125
						0.132998
						0.634972
						1.06892
						0.110128
						0.797045
						0.3876
						0.387021
						0.289393
						0.314412
						0.121408
						0.224654
						0.560808
						0.523551
						0.534306
						0.298532
						0.118737
						0.559824
						0.598119
						0.447891
						0.292005
						0.504963
						0.11304
						0.358262
						0.655034
						0.524468
						0.124313
						0.974429
						0.431867
						0.405061
						0.378446
						0.236822
						0.49216
						0.112256
						1.12664
						0.686314
						0.208541
						0.584636
						0.527673
						0.314906
						0.487647
						0.822665
						0.224759
						0.274046
						0.331137
						0.115715
						0.397764
						0.12596
						0.124606
						0.125059
						0.758065
						0.126294
						0.373792
						0.137683
						0.118162
						0.859022
						0.383671
						0.652234
						0.184489
						0.535332
						0.356186
						0.12741
						0.121956
						0.632045
						0.554046
						0.389391
						0.126588
						0.478742
						0.130462
						0.126725
						0.197853
						0.133042
						1.05251
						0.135339
						0.749203
						0.5372
						0.49019
						0.139675
						0.438885
						0.740153
						0.643508
						0.512858
						0.130207
						0.137703
						0.132322
						0.406356
						0.542633
						0.136657
						0.241867
						0.276269
						0.134528
						0.422777
						0.465834
						0.249216
						0.631667
						0.551388
						0.192014
						0.224708
						0.227973
						0.976
						0.125179
						0.123678
						0.50988
						0.589094
						0.122447
						0.241455
						0.277098
						0.350493
						0.124712
						0.972251
						0.17652
						0.126902
						0.146574
						0.220865
						0.525831
						0.541991
						0.130428
						0.129274
						0.132859
						0.171248
						0.126937
						0.672995
						0.618856
						0.675445
						0.128765
						0.147086
						0.609074
						0.771768
						0.3876
						0.387021
						0.289393
						0.341225
						0.674107
						0.696104
						0.843026
						0.629663
						0.530155
						0.511732
						0.155105
						0.314412
						1.02312
						1.07902
						0.152084
						0.124592
						0.269015
[truncated: 6,754 more rows]

## Sheet: Figure 1F
Healthy Blood	HCC
0.1037	1.0864
0.10678	1.63619
0.121519	0.876901
0.097353	0.359389
0.108389	0.425125
0.103895	1.18042
0.118012	0.50125
0.101876	0.707955
0.0959445	1.31714
0.113444	1.32871
0.112307	1.33719
0.102509	1.12182
0.104629	0.316653
0.10899	0.520391
0.0929487	0.91917
0.106386	1.37046
0.108887	1.04432
0.08917	0.826172
0.0902562	1.04455
0.112601	0.906952
0.153008	0.348677
0.0981915	0.910902
0.106441	0.265172
0.103043	0.741147
0.106129	1.08831
0.107195	1.07863
0.113692	1.34811
0.101968	0.322914
0.104105	0.548751
0.11645	0.430837
0.111611	0.673566
0.105949	0.568013
0.108874	0.859946
0.0962447	0.981855
0.106952	1.06065
0.104272	0.814726
0.110945	0.563676
0.102992	1.10514
0.100247	1.13468
0.0923294	0.629033
0.109755	0.765143
0.096639	0.588636
0.104085	0.94192
0.0978194	0.239724
0.117782	0.931756
0.0982283	0.8966
0.107075	0.531172
0.110652	0.944245
0.111273	0.703068
0.12165	0.32536
0.104466	0.529526
0.101135	0.533174
0.112221	0.640934
0.110749	0.639157
0.104457	1.4855
0.114	0.48845
0.107095	0.804362
0.0970085	0.964597
0.110209	0.148738
0.107887	0.642184
0.102898	1.0459
0.0999059	0.753213
0.113143	0.342119
0.0895146	0.620823
0.10117	1.56906
0.0999655	1.30323
0.106126	0.192203
0.104062	0.183771
0.101281	0.180366
0.114774	0.525649
0.098856	0.33872
0.117972	0.71339
0.0916075	0.534465
0.098943	0.135584
0.113312	0.703294
0.112339	0.821209
0.10854	0.708376
0.101521	0.574175
0.107981	0.847824
0.103083	0.583709
0.115264	0.344148
0.0872669	0.623444
0.100422	0.135701
0.0897649	0.416322
0.0967284	0.691797
0.100301	1.27118
0.104563	0.493491
0.0954126	0.702942
0.088019	0.683013
0.0991691	2.01929
0.0938178	1.21078
0.096551	0.73777
0.106022	0.315116
0.0918959	0.935346
0.106865	0.500932
0.0927165	0.272389
0.0928487	0.680402
0.0898777	0.410249
0.0938314	0.759877
0.0972351	0.402109
0.0995282	0.799433
0.0874752	0.524456
0.128259	0.936707
0.0939206	0.174139
0.0979012	0.622223
0.0983382	0.317215
0.108164	1.21139
0.0978901	0.39082
0.092333	1.51672
0.0844557	2.02658
0.0896921	0.589333
0.0919366	0.541579
0.100033	0.35345
0.104701	0.398756
0.096663	0.685513
0.110563	1.77437
0.0824311	0.369393
0.0961918	0.659775
0.110772	0.363983
0.0962508	0.606368
0.105282	0.996653
0.0860077	0.709849
0.104895	0.702185
0.0985452	0.993661
0.0957143	0.669955
0.0880203	0.127394
0.110285	0.197286
0.102297	0.39477
0.109179	0.612915
0.111961	0.844088
0.107513	1.02745
0.0954237	0.704766
0.113622	0.75076
0.0921232	1.4506
0.105022	0.0970066
0.10092	1.62557
0.0968283	0.885912
0.100307	0.863779
0.111825	1.3372
0.0941381	1.27622
0.107555	0.601982
0.0978903	1.37862
0.0998638	0.103157
0.0984707	0.936414
0.0973027	0.714147
0.107053	0.247958
0.104908	1.06497
0.100127	0.91457
0.0962996	2.0662
0.116783	1.15672
0.0983375	2.15499
0.104619	1.11657
0.0995757	0.708383
0.0956497	1.01604
0.0920679	1.18747
0.0954867	0.946209
0.102659	0.975792
0.104638	1.22168
0.0900083	0.0922751
0.09595	1.64733
0.107134	0.413095
0.0975315	1.27708
0.11603	0.121233
0.0925403	0.510759
0.102338	0.240819
0.101472	0.156398
0.0874834	0.929612
0.0945663	0.420578
0.0932052	1.45359
0.101095	2.00244
0.0969875	0.713314
0.0896546	0.895546
0.097649	0.339651
0.0975159	1.31601
0.0945173	1.60315
0.110913	1.5841
0.100052	1.22751
0.101317	1.09258
0.0893313	1.86235
0.0949816	1.48582
0.110813	0.777113
0.0994774	0.803526
0.105176	1.06425
0.0902328	0.0957494
0.104752	0.367475
0.0954954	0.414871
0.0954077	0.740447
0.110146	0.450982
0.106983	0.683285
0.0863155	0.805013
0.114009	0.304656
0.102928	1.10018
0.0908356	0.917091
0.096855	1.26983
0.098745	0.339388
0.0954895	1.09003
0.0948385	0.623132
0.101522	0.896812
0.0946435	1.27689
0.0918992	0.823352
0.0921378	1.08275
0.0944908	0.991379
0.103522	0.813013
0.103896	0.697555
0.100903	1.20334
0.0967665	0.975218
0.0994327	1.26196
0.10277	0.48477
0.0950481	0.965156
0.0898005	1.28526
0.101244	0.737394
0.0980879	0.739265
0.102739	0.815317
0.0939869	0.681546
0.100016	0.542642
0.0937559	1.92278
0.100945	0.401331
0.0977693	0.453982
0.0984685	0.819903
0.0881294	0.689033
0.0955757	1.44196
0.0864799	0.329671
0.109379	1.17822
0.11567	0.591847
0.0917735	0.208497
0.111352	0.58964
0.10083	0.606715
0.110542	0.141701
0.112882	0.774231
0.101704	0.871918
0.108813	0.13241
0.108776	0.680698
0.117096	0.81092
0.113918	0.612299
0.10694	0.752098
0.118173	1.04427
0.127114	1.17798
0.103795	0.850237
0.110959	0.333951
0.116998	0.811725
0.112156	0.187105
0.104574	0.640648
0.157042	1.0515
0.0842311	0.692389
0.106386	1.63045
0.102675	0.402711
0.115299	0.884231
0.125663	0.827448
0.10105	0.222281
0.104444	0.333578
0.110645	0.604957
0.125459	0.91222
0.0992368	1.45159
0.110007	0.594473
0.0932287	0.446133
0.124395	0.140222
0.123639	1.32117
0.104877	1.23638
0.12695	0.679475
0.103783	1.41797
0.125359	0.583635
0.0945184	1.68467
0.0882302	0.164809
0.107729	0.159698
0.109747	0.976664
0.0966209	1.63019
0.0931191	0.746011
0.109909	0.544401
0.0977942	1.95221
0.120588	1.74909
0.0986211	1.266
0.116555	0.35389
0.115848	1.53017
0.107142	0.459378
0.097833	0.464791
0.104276	1.12474
0.0962252	1.03241
0.108982	0.971903
0.103487	0.333216
0.109714	0.331792
0.119238	1.09304
0.0991102	0.600692
0.10194	0.888787
0.0928765	0.414106
0.0927281	1.10143
0.0888158	0.537081
0.100869	0.921301
0.11644	1.76409
0.108474	1.36848
0.0974778	0.836265
0.109439	1.10866
0.0850752	0.318939
0.11143	1.51252
0.104221	0.813941
0.101598	0.972157
0.123145	1.09416
0.113568	0.918661
0.0995115	0.453552
0.103606	1.08904
0.102096	0.329532
0.107246	1.58359
0.113196	0.93318
0.0968019	1.42266
0.0969153	0.710781
0.0978066	1.23583
0.106469	0.709206
0.100324	0.557141
0.0932715	0.334549
0.0901191	1.49492
0.0914866	0.689393
0.113197	1.02134
0.106698	0.943609
0.120519	0.618613
0.098199	1.23575
0.103206	0.925007
0.102463	1.85575
0.142078	1.00132
0.0921183	1.27099
0.100277	0.489345
0.11312	0.421619
0.0899377	0.661534
0.0909192	1.20229
0.0991772	0.666279
0.109089	0.534294
0.101869	1.18292
0.111065	1.30668
0.104502	1.72679
0.098187	0.563992
0.0851834	0.664168
0.104525	1.15218
0.10584	1.19618
0.102602	0.655418
0.105055	0.614337
0.0945956	1.10473
0.0915552	1.05172
0.0939269	2.1129
0.098107	0.991224
0.116189	0.377007
0.0991983	0.30314
0.10224	0.929536
0.0999325	0.632193
0.0999735	0.433238
0.0978813	0.595902
0.0976059	1.22789
0.0950595	0.738955
0.102303	1.63206
0.107947	0.909725
0.106838	0.460602
0.0953131	0.208322
0.102128	0.971698
0.109507	0.478951
0.104413	0.549058
0.101598	0.694588
0.12485	0.928569
0.106723	0.991273
0.112664	0.901988
0.105247	0.290109
0.106774	0.357259
0.0923091	1.19865
0.106194	0.9353
0.104979	0.745772
0.107766	0.809861
0.113195	1.02047
0.110133	0.155511
0.101905	1.03934
0.0974781	0.452509
0.114195	0.842473
0.108814	0.360732
0.101562	0.823071
0.103048	1.19261
0.0883584	0.243845
0.093682	0.734157
0.0922179	1.17723
0.102626	0.480994
0.113208	0.677806
0.0955678	1.35846
0.11596	0.819654
0.110607	1.21046
0.101425	1.05025
0.0969305	0.893211
0.0986879	1.38423
0.0938215	1.0868
0.107981	0.721943
0.111844	0.965557
0.0991993	0.758956
0.122295	1.04516
0.104101	0.310269
0.103166	1.15262
0.0972347	0.125119
0.111525	0.326083
0.101843	0.758852
0.105098	0.139978
0.1107	0.140844
0.105626	0.142728
0.0973509	0.230099
0.0954917	0.46522
0.0959895	0.767216
0.0963624	0.124022
0.105237	0.517693
0.104109	0.139409
0.0872647	0.656107
0.107523	0.116963
0.0980008	0.125115
0.0921217	0.141128
0.0996597	0.409205
0.0938913	0.15789
0.0953305	0.475706
0.100991	0.154587
0.103501	0.140798
0.09473	0.140027
0.093678	1.39868
0.0907283	0.160635
0.0886095	0.942156
0.0981537	0.14186
0.102459	1.35728
0.108221	0.331447
0.102152	0.29593
0.0929056	1.08452
0.107315	1.11404
0.0922142	1.47525
0.09577	0.567484
0.0981362	0.139719
0.112593	0.142977
0.0907054	1.06678
0.0957357	0.130135
0.0988539	1.00224
0.109364	1.36782
0.109167	1.05405
0.0956986	0.919318
0.0925998	0.120366
0.107494	1.42234
0.104298	0.257499
0.095148	0.84827
0.100674	0.863844
0.0916812	0.137957
0.0846325	1.26113
0.0954025	0.569498
0.102017	0.735437
0.101692	0.387613
0.102775	1.00586
0.0984913	0.935652
0.0889536	0.534912
0.0972689	0.322704
0.0908483	0.700156
0.0906129	0.688645
0.0873429	0.493043
0.0946706	0.713372
0.0954014	0.50994
0.0936503	0.334317
0.0899663	0.499729
0.084411	0.905098
0.123089	0.528794
0.0925217	0.355818
0.0960477	0.211794
0.0985038	0.583572
0.0983901	0.159341
0.0941651	0.837772
0.0917734	0.459459
0.0915917	0.211796
0.0909092	0.12777
0.0941017	0.844822
0.0925946	1.12072
0.0867232	0.131562
0.0921622	0.480432
0.0928316	0.173173
0.0990167	0.905353
0.0941323	0.152244
0.10545	0.482495
0.094625	0.138535
0.104243	0.668485
0.0934879	0.13903
0.106553	0.868459
0.107946	0.148806
0.101746	1.90591
0.0941185	0.169393
0.102677	0.832925
0.0976213	0.139496
0.0899339	0.992604
0.0887366	0.183187
0.100111	1.00855
0.110856	0.127849
0.0938589	1.03704
0.0946659	0.130361
0.116231	1.23147
0.0999888	0.261336
0.10131	0.151201
0.0940321	0.266678
0.105294	0.160681
0.0963814	0.124146
0.10509	0.135846
0.110578	1.53081
0.095935	0.127248
0.103296	1.24385
0.0969433	0.144182
0.0988871	0.975052
0.105588	0.135819
0.0979736	1.05154
0.0982381	0.124938
0.0943572	0.629006
0.0940012	0.137255
0.103165	0.227379
0.100412	0.140041
0.091167	0.45539
0.101825	0.608601
0.104873	0.146939
0.110675	0.832768
0.117904	0.130227
0.104304	0.963631
0.102343	0.120785
0.096005	0.746662
0.0986297	0.144702
0.106086	0.574379
0.0929633	0.258084
0.102708	0.128553
0.097349	0.939163
0.0884174	1.14173
0.090517	0.125435
0.113244	0.550129
0.0971526	0.14224
0.101059	1.02206
0.108668	0.124319
0.114846	1.30004
0.102631	0.952226
0.0983303	0.120359
0.0966047	1.28401
0.0997726	0.225488
0.116822	0.746348
0.110878	0.115983
0.103896	0.318955
0.0977487	0.134049
0.110086	1.53112
0.0913475	1.20691
0.0937617	1.39346
0.0941494	1.18517
0.0993858	0.948315
0.0990511	0.602067
0.107389	0.294872
0.0966075	0.159818
0.101482	0.89009
0.095218	1.14755
0.0871231	0.200956
0.0890357	0.458097
0.0868218	0.876368
0.0869504	0.411637
0.0892152	0.34308
0.0923429	0.764006
0.104893	1.15015
0.112034	0.144742
0.104885	2.26112
0.1063	0.945405
0.108137	0.184538
0.0999194	0.891795
0.108929	0.406821
0.094092	1.73867
0.119356	0.981613
0.102513	1.59056
0.102818	1.9583
0.10333	2.06484
0.123561	0.988396
0.097068	0.398325
0.129677	0.53529
0.134761	0.786337
0.102949	1.53238
0.0941733	0.134839
0.0867639	0.970502
0.108746	1.18453
0.125625	1.99899
0.127127	1.85421
0.118685	0.417123
0.10254	0.243418
0.12346	0.119827
0.110061	0.64686
0.0995287	1.40461
0.104256	0.433507
0.105658	1.06708
0.111531	0.536244
0.113519	0.918015
0.097052	0.160484
0.112391	0.424088
0.104375	0.925001
0.103456	1.53133
0.0999181	1.30192
0.112592	1.55992
0.108769	0.709079
0.099177	0.123217
0.0988394	0.23479
0.107611	0.627354
0.109555	1.26955
0.0954262	0.531819
0.0998009	0.860872
0.0964741	0.537188
0.114428	0.529397
0.112708	0.634272
0.123883	0.944217
0.100584	0.932545
0.115357	1.10188
0.103193	0.960815
0.112711	0.993138
0.0938561	0.24671
0.0976503	0.146609
0.0949844	1.12432
0.130176	0.83634
0.0962025	0.577991
0.115506	0.448939
0.101783	0.839137
0.102808	1.15578
0.116762	1.1449
0.117386	0.977921
0.12794	0.460088
0.10959	0.795566
0.091861	0.509532
0.0961757	0.557357
0.109727	1.19254
0.0880219	0.830186
0.0991819	0.90992
0.0918748	0.192902
0.100515	0.399541
0.100159	0.917828
0.108397	0.652538
0.100797	0.756036
0.105056	0.847235
0.102141	0.608337
0.115127	0.701316
0.146151	1.22739
0.106779	0.897415
0.115958	1.26479
0.10333	0.948267
0.101965	0.621655
0.0928675	0.187462
0.113972	0.70988
0.0860129	0.606096
0.098	0.497252
0.110239	0.573473
0.0982823	0.626057
0.0916987	0.337568
0.107301	0.570994
0.107305	0.313831
0.105485	0.178095
0.117722	0.395847
0.101155	0.988276
0.108664	0.941601
0.104402	0.728933
0.0970833	0.569522
0.107233	0.389418
0.105349	0.286601
0.100793	0.128296
0.105773	0.615345
0.0979287	0.859377
0.110499	0.229651
0.100814	0.578638
0.105868	0.486709
0.099863	0.141417
0.100131	0.664439
0.0960874	0.576091
0.10299	0.961687
0.0945587	1.09271
0.107201	0.29327
0.0980036	0.660544
0.113778	0.137516
0.104278	1.09812
0.104491	0.136202
0.122345	1.40347
0.102682	0.889036
0.0978487	1.09731
0.100607	0.654205
0.111521	1.10947
0.104231	0.762026
0.114267	0.122944
0.113015	0.509983
0.110745	0.117998
0.0984194	0.919074
0.104317	0.138588
0.109909	0.763149
0.113711	1.02693
0.0940575	0.139145
0.104077	0.117462
0.115162	0.902049
0.125027	0.525872
0.105843	0.691459
0.105527	0.754994
0.127891	1.37828
0.109165	1.74801
0.132099	0.4616
0.110743	0.730383
0.119105	0.520983
0.128755	1.09743
0.121946	0.445557
0.100432	0.852235
0.115934	0.145744
0.101077	0.819372
0.107972	0.12879
0.128048	0.585894
0.101075	1.56713
0.0926599	1.73068
0.0965795	0.981084
0.150842	0.12026
0.131963	1.35619
0.129824	1.57779
0.145947	1.05072
0.106815	1.07326
0.110018	0.475529
0.0995672	0.195877
0.11307	1.29793
0.108609	0.429025
0.114121	0.440157
0.139032	0.687732
0.128772	1.11133
0.116713	0.354491
0.120132	0.23728
0.133304	0.78237
0.127097	0.795178
0.116423	1.50732
0.125596	1.13744
0.125686	0.713508
0.100689	0.622855
0.128211	1.80094
0.118521	1.03614
0.138036	0.825287
0.112343	0.634709
0.10549	0.368633
0.10859	0.486565
0.131969	1.00559
0.112144	0.131175
0.114194	0.315101
0.112439	0.554078
0.124787	0.137426
0.111165	0.600854
0.121208	0.491026
0.183683	1.31456
0.132465	1.39316
0.136366	0.245698
0.121371	1.08087
0.141607	0.528034
0.146626	0.669072
0.115816	1.62181
0.125741	0.482282
0.129361	1.4345
0.12327	1.4902
0.138962	0.132476
0.134515
0.151477
0.129802
0.128021
0.118931
0.124888
0.132149
0.145053
0.129398
0.12022
0.123828
0.120149
0.132527
0.120532
0.122029
0.119153
0.135358
0.124566
0.106625
0.118895
0.123768
0.135228
0.139945
0.129975
0.113678
0.106464
0.0996861
0.122465
0.105164
0.100729
0.102941
0.113095
0.105651
0.11752
0.11824
0.110285
0.100553
0.0968588
0.0880435
0.110245
0.109587
0.0911138
0.0960523
0.106718
0.0980201
0.0954345
0.0972973
0.11323
0.0979394
0.0981428
0.104991
0.107672
0.100314
0.100404
0.0926549
0.109942
0.120022
0.0997696
0.104667
0.0942465
0.0900279
0.118418
0.125625
0.11969
0.11345
0.113226
0.130196
0.115713
0.104951
0.103444
0.110336
0.131766
0.111884
0.0884526
0.0948196
0.0930561
0.102436
0.0892376
0.0961942
0.105416
0.108287
0.0988034
0.0931243
0.0936387
0.0782965
0.103325
0.102287
0.0897221
0.0995631
0.107281
0.100621
0.119178
0.109176
0.105029
0.105588
0.0924636
0.117295
0.103842
0.103455
0.10397
0.106453
0.0981167
0.111937
0.103344
0.0943269
0.108478
0.109487
0.111017
0.105644
0.118247
0.130613
0.106951
0.093143
0.114911
0.0968511
0.124468
0.109141
0.100707
0.107957
0.0949108
0.102093
0.110485
0.118206
0.102187
0.0902457
0.103769
0.118895
0.0920166
0.114983
0.0955535
0.104614
0.0973031
0.0972441
0.103312
0.110348
0.107748
0.103583
0.107426
0.101118
0.126141
0.097482
0.0944417
0.0925546
0.110411
0.113739
0.109503
0.0963412
0.0995342
0.104515
0.111182
0.114128
0.111129
0.0977742
0.107503
0.0943518
0.0882397
0.104462
0.0957726
0.115906
0.0975338
0.121288
0.112558
0.106445
0.100187
0.0940525
0.0926855
0.0946382
0.0893238
0.104146
0.101486
0.109803
0.092613
0.0942132
0.0986043
0.0915476
0.108549
0.145647
0.100397
0.098873
0.0897082
0.111419
0.0914349
0.0984506
0.111805
0.101846
0.110262
0.0980308
0.0997107
0.105223
0.101902
0.101328
0.104627
0.107739
0.100599
0.110956
0.0998584
0.120759
0.111634
0.10666
0.107506
0.103943
0.0894158
0.104475
0.099428
0.104978
0.098562
0.109052
0.107511
0.0893024
0.117182
0.112513
0.097034
0.0886979
0.0990425
0.0958429
0.129524
0.0968568
0.107639
0.11178
0.103233
0.0906431
0.11051
0.108659
0.107575
0.120115
0.108355
0.105995
0.109086
0.116358

## Sheet: Figure 1G
Blood and other tissues	HCC
0.1037	1.0864
0.10678	1.63619
0.121519	0.876901
0.097353	0.359389
0.108389	0.425125
0.103895	1.18042
0.118012	0.50125
0.101876	0.707955
0.0959445	1.31714
0.113444	1.32871
0.112307	1.33719
0.102509	1.12182
0.104629	0.316653
0.10899	0.520391
0.0929487	0.91917
0.106386	1.37046
0.108887	1.04432
0.08917	0.826172
0.0902562	1.04455
0.112601	0.906952
0.153008	0.348677
0.0981915	0.910902
0.106441	0.265172
0.103043	0.741147
0.106129	1.08831
0.107195	1.07863
0.113692	1.34811
0.101968	0.322914
0.104105	0.548751
0.11645	0.430837
0.111611	0.673566
0.105949	0.568013
0.108874	0.859946
0.0962447	0.981855
0.106952	1.06065
0.104272	0.814726
0.110945	0.563676
0.102992	1.10514
0.100247	1.13468
0.0923294	0.629033
0.109755	0.765143
0.096639	0.588636
0.104085	0.94192
0.0978194	0.239724
0.117782	0.931756
0.0982283	0.8966
0.107075	0.531172
0.110652	0.944245
0.111273	0.703068
0.12165	0.32536
0.104466	0.529526
0.101135	0.533174
0.112221	0.640934
0.110749	0.639157
0.104457	1.4855
0.114	0.48845
0.107095	0.804362
0.0970085	0.964597
0.110209	0.148738
0.107887	0.642184
0.102898	1.0459
0.0999059	0.753213
0.113143	0.342119
0.0895146	0.620823
0.10117	1.56906
0.0999655	1.30323
0.106126	0.192203
0.104062	0.183771
0.101281	0.180366
0.114774	0.525649
0.098856	0.33872
0.117972	0.71339
0.0916075	0.534465
0.098943	0.135584
0.113312	0.703294
0.112339	0.821209
0.10854	0.708376
0.101521	0.574175
0.107981	0.847824
0.103083	0.583709
0.115264	0.344148
0.0872669	0.623444
0.100422	0.135701
0.0897649	0.416322
0.0967284	0.691797
0.100301	1.27118
0.104563	0.493491
0.0954126	0.702942
0.088019	0.683013
0.0991691	2.01929
0.0938178	1.21078
0.096551	0.73777
0.106022	0.315116
0.0918959	0.935346
0.106865	0.500932
0.0927165	0.272389
0.0928487	0.680402
0.0898777	0.410249
0.0938314	0.759877
0.0972351	0.402109
0.0995282	0.799433
0.0874752	0.524456
0.128259	0.936707
0.0939206	0.174139
0.0979012	0.622223
0.0983382	0.317215
0.108164	1.21139
0.0978901	0.39082
0.092333	1.51672
0.0844557	2.02658
0.0896921	0.589333
0.0919366	0.541579
0.100033	0.35345
0.104701	0.398756
0.096663	0.685513
0.110563	1.77437
0.0824311	0.369393
0.0961918	0.659775
0.110772	0.363983
0.0962508	0.606368
0.105282	0.996653
0.0860077	0.709849
0.104895	0.702185
0.0985452	0.993661
0.0957143	0.669955
0.0880203	0.127394
0.110285	0.197286
0.102297	0.39477
0.109179	0.612915
0.111961	0.844088
0.107513	1.02745
0.0954237	0.704766
0.113622	0.75076
0.0921232	1.4506
0.105022	0.0970066
0.10092	1.62557
0.0968283	0.885912
0.100307	0.863779
0.111825	1.3372
0.0941381	1.27622
0.107555	0.601982
0.0978903	1.37862
0.0998638	0.103157
0.0984707	0.936414
0.0973027	0.714147
0.107053	0.247958
0.104908	1.06497
0.100127	0.91457
0.0962996	2.0662
0.116783	1.15672
0.0983375	2.15499
0.104619	1.11657
0.0995757	0.708383
0.0956497	1.01604
0.0920679	1.18747
0.0954867	0.946209
0.102659	0.975792
0.104638	1.22168
0.0900083	0.0922751
0.09595	1.64733
0.107134	0.413095
0.0975315	1.27708
0.11603	0.121233
0.0925403	0.510759
0.102338	0.240819
0.101472	0.156398
0.0874834	0.929612
0.0945663	0.420578
0.0932052	1.45359
0.101095	2.00244
0.0969875	0.713314
0.0896546	0.895546
0.097649	0.339651
0.0975159	1.31601
0.0945173	1.60315
0.110913	1.5841
0.100052	1.22751
0.101317	1.09258
0.0893313	1.86235
0.0949816	1.48582
0.110813	0.777113
0.0994774	0.803526
0.105176	1.06425
0.0902328	0.0957494
0.104752	0.367475
0.0954954	0.414871
0.0954077	0.740447
0.110146	0.450982
0.106983	0.683285
0.0863155	0.805013
0.114009	0.304656
0.102928	1.10018
0.0908356	0.917091
0.096855	1.26983
0.098745	0.339388
0.0954895	1.09003
0.0948385	0.623132
0.101522	0.896812
0.0946435	1.27689
0.0918992	0.823352
0.0921378	1.08275
0.0944908	0.991379
0.103522	0.813013
0.103896	0.697555
0.100903	1.20334
0.0967665	0.975218
0.0994327	1.26196
0.10277	0.48477
0.0950481	0.965156
0.0898005	1.28526
0.101244	0.737394
0.0980879	0.739265
0.102739	0.815317
0.0939869	0.681546
0.100016	0.542642
0.0937559	1.92278
0.100945	0.401331
0.0977693	0.453982
0.0984685	0.819903
0.0881294	0.689033
0.0955757	1.44196
0.0864799	0.329671
0.109379	1.17822
0.11567	0.591847
0.0917735	0.208497
0.111352	0.58964
0.10083	0.606715
0.110542	0.141701
0.112882	0.774231
0.101704	0.871918
0.108813	0.13241
0.108776	0.680698
0.117096	0.81092
0.113918	0.612299
0.10694	0.752098
0.118173	1.04427
0.127114	1.17798
0.103795	0.850237
0.110959	0.333951
0.116998	0.811725
0.112156	0.187105
0.104574	0.640648
0.157042	1.0515
0.0842311	0.692389
0.106386	1.63045
0.102675	0.402711
0.115299	0.884231
0.125663	0.827448
0.10105	0.222281
0.104444	0.333578
0.110645	0.604957
0.125459	0.91222
0.0992368	1.45159
0.110007	0.594473
0.0932287	0.446133
0.124395	0.140222
0.123639	1.32117
0.104877	1.23638
0.12695	0.679475
0.103783	1.41797
0.125359	0.583635
0.0945184	1.68467
0.0882302	0.164809
0.107729	0.159698
0.109747	0.976664
0.0966209	1.63019
0.0931191	0.746011
0.109909	0.544401
0.0977942	1.95221
0.120588	1.74909
0.0986211	1.266
0.116555	0.35389
0.115848	1.53017
0.107142	0.459378
0.097833	0.464791
0.104276	1.12474
0.0962252	1.03241
0.108982	0.971903
0.103487	0.333216
0.109714	0.331792
0.119238	1.09304
0.0991102	0.600692
0.10194	0.888787
0.0928765	0.414106
0.0927281	1.10143
0.0888158	0.537081
0.100869	0.921301
0.11644	1.76409
0.108474	1.36848
0.0974778	0.836265
0.109439	1.10866
0.0850752	0.318939
0.11143	1.51252
0.104221	0.813941
0.101598	0.972157
0.123145	1.09416
0.113568	0.918661
0.0995115	0.453552
0.103606	1.08904
0.102096	0.329532
0.107246	1.58359
0.113196	0.93318
0.0968019	1.42266
0.0969153	0.710781
0.0978066	1.23583
0.106469	0.709206
0.100324	0.557141
0.0932715	0.334549
0.0901191	1.49492
0.0914866	0.689393
0.113197	1.02134
0.106698	0.943609
0.120519	0.618613
0.098199	1.23575
0.103206	0.925007
0.102463	1.85575
0.142078	1.00132
0.0921183	1.27099
0.100277	0.489345
0.11312	0.421619
0.0899377	0.661534
0.0909192	1.20229
0.0991772	0.666279
0.109089	0.534294
0.101869	1.18292
0.111065	1.30668
0.104502	1.72679
0.098187	0.563992
0.0851834	0.664168
0.104525	1.15218
0.10584	1.19618
0.102602	0.655418
0.105055	0.614337
0.0945956	1.10473
0.0915552	1.05172
0.0939269	2.1129
0.098107	0.991224
0.116189	0.377007
0.0991983	0.30314
0.10224	0.929536
0.0999325	0.632193
0.0999735	0.433238
0.0978813	0.595902
0.0976059	1.22789
0.0950595	0.738955
0.102303	1.63206
0.107947	0.909725
0.106838	0.460602
0.0953131	0.208322
0.102128	0.971698
0.109507	0.478951
0.104413	0.549058
0.101598	0.694588
0.12485	0.928569
0.106723	0.991273
0.112664	0.901988
0.105247	0.290109
0.106774	0.357259
0.0923091	1.19865
0.106194	0.9353
0.104979	0.745772
0.107766	0.809861
0.113195	1.02047
0.110133	0.155511
0.101905	1.03934
0.0974781	0.452509
0.114195	0.842473
0.108814	0.360732
0.101562	0.823071
0.103048	1.19261
0.0883584	0.243845
0.093682	0.734157
0.0922179	1.17723
0.102626	0.480994
0.113208	0.677806
0.0955678	1.35846
0.11596	0.819654
0.110607	1.21046
0.101425	1.05025
0.0969305	0.893211
0.0986879	1.38423
0.0938215	1.0868
0.107981	0.721943
0.111844	0.965557
0.0991993	0.758956
0.122295	1.04516
0.104101	0.310269
0.103166	1.15262
0.0972347	0.125119
0.111525	0.326083
0.101843	0.758852
0.105098	0.139978
0.1107	0.140844
0.105626	0.142728
0.0973509	0.230099
0.0954917	0.46522
0.0959895	0.767216
0.0963624	0.124022
0.105237	0.517693
0.104109	0.139409
0.0872647	0.656107
0.107523	0.116963
0.0980008	0.125115
0.0921217	0.141128
0.0996597	0.409205
0.0938913	0.15789
0.0953305	0.475706
0.100991	0.154587
0.103501	0.140798
0.09473	0.140027
0.093678	1.39868
0.0907283	0.160635
0.0886095	0.942156
0.0981537	0.14186
0.102459	1.35728
0.108221	0.331447
0.102152	0.29593
0.0929056	1.08452
0.107315	1.11404
0.0922142	1.47525
0.09577	0.567484
0.0981362	0.139719
0.112593	0.142977
0.0907054	1.06678
0.0957357	0.130135
0.0988539	1.00224
0.109364	1.36782
0.109167	1.05405
0.0956986	0.919318
0.0925998	0.120366
0.107494	1.42234
0.104298	0.257499
0.095148	0.84827
0.100674	0.863844
0.0916812	0.137957
0.0846325	1.26113
0.0954025	0.569498
0.102017	0.735437
0.101692	0.387613
0.102775	1.00586
0.0984913	0.935652
0.0889536	0.534912
0.0972689	0.322704
0.0908483	0.700156
0.0906129	0.688645
0.0873429	0.493043
0.0946706	0.713372
0.0954014	0.50994
0.0936503	0.334317
0.0899663	0.499729
0.084411	0.905098
0.123089	0.528794
0.0925217	0.355818
0.0960477	0.211794
0.0985038	0.583572
0.0983901	0.159341
0.0941651	0.837772
0.0917734	0.459459
0.0915917	0.211796
0.0909092	0.12777
0.0941017	0.844822
0.0925946	1.12072
0.0867232	0.131562
0.0921622	0.480432
0.0928316	0.173173
0.0990167	0.905353
0.0941323	0.152244
0.10545	0.482495
0.094625	0.138535
0.104243	0.668485
0.0934879	0.13903
0.106553	0.868459
0.107946	0.148806
0.101746	1.90591
0.0941185	0.169393
0.102677	0.832925
0.0976213	0.139496
0.0899339	0.992604
0.0887366	0.183187
0.100111	1.00855
0.110856	0.127849
0.0938589	1.03704
0.0946659	0.130361
0.116231	1.23147
0.0999888	0.261336
0.10131	0.151201
0.0940321	0.266678
0.105294	0.160681
0.0963814	0.124146
0.10509	0.135846
0.110578	1.53081
0.095935	0.127248
0.103296	1.24385
0.0969433	0.144182
0.0988871	0.975052
0.105588	0.135819
0.0979736	1.05154
0.0982381	0.124938
0.0943572	0.629006
0.0940012	0.137255
0.103165	0.227379
0.100412	0.140041
0.091167	0.45539
0.101825	0.608601
0.104873	0.146939
0.110675	0.832768
0.117904	0.130227
0.104304	0.963631
0.102343	0.120785
0.096005	0.746662
0.0986297	0.144702
0.106086	0.574379
0.0929633	0.258084
0.102708	0.128553
0.097349	0.939163
0.0884174	1.14173
0.090517	0.125435
0.113244	0.550129
0.0971526	0.14224
0.101059	1.02206
0.108668	0.124319
0.114846	1.30004
0.102631	0.952226
0.0983303	0.120359
0.0966047	1.28401
0.0997726	0.225488
0.116822	0.746348
0.110878	0.115983
0.103896	0.318955
0.0977487	0.134049
0.110086	1.53112
0.0913475	1.20691
0.0937617	1.39346
0.0941494	1.18517
0.0993858	0.948315
0.0990511	0.602067
0.107389	0.294872
0.0966075	0.159818
0.101482	0.89009
0.095218	1.14755
0.0871231	0.200956
0.0890357	0.458097
0.0868218	0.876368
0.0869504	0.411637
0.0892152	0.34308
0.0923429	0.764006
0.104893	1.15015
0.112034	0.144742
0.104885	2.26112
0.1063	0.945405
0.108137	0.184538
0.0999194	0.891795
0.108929	0.406821
0.094092	1.73867
0.119356	0.981613
0.102513	1.59056
0.102818	1.9583
0.10333	2.06484
0.123561	0.988396
0.097068	0.398325
0.129677	0.53529
0.134761	0.786337
0.102949	1.53238
0.0941733	0.134839
0.0867639	0.970502
0.108746	1.18453
0.125625	1.99899
0.127127	1.85421
0.118685	0.417123
0.10254	0.243418
0.12346	0.119827
0.110061	0.64686
0.0995287	1.40461
0.104256	0.433507
0.105658	1.06708
0.111531	0.536244
0.113519	0.918015
0.097052	0.160484
0.112391	0.424088
0.104375	0.925001
0.103456	1.53133
0.0999181	1.30192
0.112592	1.55992
0.108769	0.709079
0.099177	0.123217
0.0988394	0.23479
0.107611	0.627354
0.109555	1.26955
0.0954262	0.531819
0.0998009	0.860872
0.0964741	0.537188
0.114428	0.529397
0.112708	0.634272
0.123883	0.944217
0.100584	0.932545
0.115357	1.10188
0.103193	0.960815
0.112711	0.993138
0.0938561	0.24671
0.0976503	0.146609
0.0949844	1.12432
0.130176	0.83634
0.0962025	0.577991
0.115506	0.448939
0.101783	0.839137
0.102808	1.15578
0.116762	1.1449
0.117386	0.977921
0.12794	0.460088
0.10959	0.795566
0.091861	0.509532
0.0961757	0.557357
0.109727	1.19254
0.0880219	0.830186
0.0991819	0.90992
0.0918748	0.192902
0.100515	0.399541
0.100159	0.917828
0.108397	0.652538
0.100797	0.756036
0.105056	0.847235
0.102141	0.608337
0.115127	0.701316
0.146151	1.22739
0.106779	0.897415
0.115958	1.26479
0.10333	0.948267
0.101965	0.621655
0.0928675	0.187462
0.113972	0.70988
0.0860129	0.606096
0.098	0.497252
0.110239	0.573473
0.0982823	0.626057
0.0916987	0.337568
0.107301	0.570994
0.107305	0.313831
0.105485	0.178095
0.117722	0.395847
0.101155	0.988276
0.108664	0.941601
0.104402	0.728933
0.0970833	0.569522
0.107233	0.389418
0.105349	0.286601
0.100793	0.128296
0.105773	0.615345
0.0979287	0.859377
0.110499	0.229651
0.100814	0.578638
0.105868	0.486709
0.099863	0.141417
0.100131	0.664439
0.0960874	0.576091
0.10299	0.961687
0.0945587	1.09271
0.107201	0.29327
0.0980036	0.660544
0.113778	0.137516
0.104278	1.09812
0.104491	0.136202
0.122345	1.40347
0.102682	0.889036
0.0978487	1.09731
0.100607	0.654205
0.111521	1.10947
0.104231	0.762026
0.114267	0.122944
0.113015	0.509983
0.110745	0.117998
0.0984194	0.919074
0.104317	0.138588
0.109909	0.763149
0.113711	1.02693
0.0940575	0.139145
0.104077	0.117462
0.115162	0.902049
0.125027	0.525872
0.105843	0.691459
0.105527	0.754994
0.127891	1.37828
0.109165	1.74801
0.132099	0.4616
0.110743	0.730383
0.119105	0.520983
0.128755	1.09743
0.121946	0.445557
0.100432	0.852235
0.115934	0.145744
0.101077	0.819372
0.107972	0.12879
0.128048	0.585894
0.101075	1.56713
0.0926599	1.73068
0.0965795	0.981084
0.150842	0.12026
0.131963	1.35619
0.129824	1.57779
0.145947	1.05072
0.106815	1.07326
0.110018	0.475529
0.0995672	0.195877
0.11307	1.29793
0.108609	0.429025
0.114121	0.440157
0.139032	0.687732
0.128772	1.11133
0.116713	0.354491
0.120132	0.23728
0.133304	0.78237
0.127097	0.795178
0.116423	1.50732
0.125596	1.13744
0.125686	0.713508
0.100689	0.622855
0.128211	1.80094
0.118521	1.03614
0.138036	0.825287
0.112343	0.634709
0.10549	0.368633
0.10859	0.486565
0.131969	1.00559
0.112144	0.131175
0.114194	0.315101
0.112439	0.554078
0.124787	0.137426
0.111165	0.600854
0.121208	0.491026
0.183683	1.31456
0.132465	1.39316
0.136366	0.245698
0.121371	1.08087
0.141607	0.528034
0.146626	0.669072
0.115816	1.62181
0.125741	0.482282
0.129361	1.4345
0.12327	1.4902
0.138962	0.132476
0.134515
0.151477
0.129802
0.128021
0.118931
0.124888
0.132149
0.145053
0.129398
0.12022
0.123828
0.120149
0.132527
0.120532
0.122029
0.119153
0.135358
0.124566
0.106625
0.118895
0.123768
0.135228
0.139945
0.129975
0.113678
0.106464
0.0996861
0.122465
0.105164
0.100729
0.102941
0.113095
0.105651
0.11752
0.11824
0.110285
0.100553
0.0968588
0.0880435
0.110245
0.109587
0.0911138
0.0960523
0.106718
0.0980201
0.0954345
0.0972973
0.11323
0.0979394
0.0981428
0.104991
0.107672
0.100314
0.100404
0.0926549
0.109942
0.120022
0.0997696
0.104667
0.0942465
0.0900279
0.118418
0.125625
0.11969
0.11345
0.113226
0.130196
0.115713
0.104951
0.103444
0.110336
0.131766
0.111884
0.0884526
0.0948196
0.0930561
0.102436
0.0892376
0.0961942
0.105416
0.108287
0.0988034
0.0931243
0.0936387
0.0782965
0.103325
0.102287
0.0897221
0.0995631
0.107281
0.100621
0.119178
0.109176
0.105029
0.105588
0.0924636
0.117295
0.103842
0.103455
0.10397
0.106453
0.0981167
0.111937
0.103344
0.0943269
0.108478
0.109487
0.111017
0.105644
0.118247
0.130613
0.106951
0.093143
0.114911
0.0968511
0.124468
0.109141
0.100707
0.107957
0.0949108
0.102093
0.110485
0.118206
0.102187
0.0902457
0.103769
0.118895
0.0920166
0.114983
0.0955535
0.104614
0.0973031
0.0972441
0.103312
0.110348
0.107748
0.103583
0.107426
0.101118
0.126141
0.097482
0.0944417
0.0925546
0.110411
0.113739
0.109503
0.0963412
0.0995342
0.104515
0.111182
0.114128
0.111129
0.0977742
0.107503
0.0943518
0.0882397
0.104462
0.0957726
0.115906
0.0975338
0.121288
0.112558
0.106445
0.100187
0.0940525
0.0926855
0.0946382
0.0893238
0.104146
0.101486
0.109803
0.092613
0.0942132
0.0986043
0.0915476
0.108549
0.145647
0.100397
0.098873
0.0897082
0.111419
0.0914349
0.0984506
0.111805
0.101846
0.110262
0.0980308
0.0997107
0.105223
0.101902
0.101328
0.104627
0.107739
0.100599
0.110956
0.0998584
0.120759
0.111634
0.10666
0.107506
0.103943
0.0894158
0.104475
0.099428
0.104978
0.098562
0.109052
0.107511
0.0893024
0.117182
0.112513
0.097034
0.0886979
0.0990425
0.0958429
0.129524
0.0968568
0.107639
0.11178
0.103233
0.0906431
0.11051
0.108659
0.107575
0.120115
0.108355
0.105995
0.109086
0.116358
0.112363
0.108337
0.134315
0.105242
0.107795
0.107225
0.162391
0.11406
0.114291
0.162036
0.11533
0.0946261
0.107794
0.162242
0.135067
0.161536
0.126055
0.222092
0.177779
0.141536
0.152049
0.1286
0.175395
0.158136
0.200648
0.161486
0.174358
0.169833
0.182079
0.143323
0.188819
0.138913
0.225146
0.166045
0.131889
0.147517
0.137646
0.238741
0.153973
0.17781
0.154022
0.159986
0.148077
0.137041
0.137594
0.169891
0.158448
0.15102
0.160718
0.16627
0.18102
0.158181
0.126384
0.137971
0.15856
0.171063
0.171902
0.146925
0.163832
0.143921
0.178124
0.149976
0.140485
0.163659
0.160982
0.145236
0.157682
0.172739
0.156913
0.124781
0.163534
0.175075
0.143228
0.139704
0.132914
0.112312
0.111698
0.117931
0.143792
0.134904
0.156699
0.147289
0.123937
0.150911
0.170112
0.133118
0.153315
0.179251
0.172279
0.169349
0.124665
0.122412
0.143897
0.162451
0.161536
0.126055
0.222092
0.177779
0.141536
0.152049
0.1286
0.175395
0.158136
0.200648
0.161486
0.174358
0.169833
0.182079
0.143323
0.188819
0.138913
0.225146
0.166045
0.131889
0.147517
0.137646
0.238741
0.153973
0.17781
0.154022
0.159986
0.148077
0.137041
0.137594
0.169891
0.158448
0.15102
0.160718
0.16627
0.18102
0.158181
0.126384
0.137971
0.15856
0.171063
0.171902
0.146925
0.163832
0.143921
0.178124
0.149976
0.140485
0.163659
0.160982
0.145236
0.157682
0.172739
0.156913
0.124781
0.163534
0.175075
0.143228
0.139704
0.132914
0.112312
0.111698
0.117931
0.143792
0.134904
0.156699
0.147289
0.123937
0.150911
0.170112
0.133118
0.153315
0.179251
0.172279
0.169349
0.124665
0.122412
0.143897
0.162451
0.156114
0.143979
0.216839
0.20184
0.224581
0.143863
0.202932
0.142336
0.157338
0.162865
0.165821
0.142637
0.207412
0.164378
0.19862
0.163809
0.225536
0.154752
0.161526
0.11202
0.110849
0.0912551
0.123133
0.0970609
0.113067
0.122447
0.0964103
0.10081
0.11761
0.103579
0.125399
0.109935
0.107724
0.109256
0.116703
0.10142
0.138273
0.130045
0.0877223
0.17571
0.112108
0.117496
0.118041
0.0977168
0.0937304
0.110184
0.116541
0.121978
0.134057
0.14185
0.132524
0.127011
0.138239
0.145284
0.116982
0.122229
0.109389
0.118746
0.133357
0.109095
0.113612
0.112354
0.189441
0.183229
0.169691
0.185055
0.215119
0.195975
0.200138
0.188303
0.184429
0.201786
0.17857
0.19341
0.231429
0.18568
0.188563
0.232865
0.201186
0.180413
0.194352
0.196545
0.154652
0.214042
0.184541
0.220769
0.187511
0.228024
0.151073
0.143295
0.152422
0.121683
0.153066
0.13879
0.112363
0.108337
0.134315
0.105242
0.107795
0.107225
0.385685
0.252688
0.455172
0.222324
0.173153
0.211677
0.213718
0.146621
0.537255
0.15692
0.247026
0.143971
0.139577
0.437842
0.551818
0.1633
0.179791
0.166002
0.18606
0.0963743
0.0995437
0.0969988
0.0908573
0.086208
0.0810402
0.0953216
0.0935976
0.0850087
0.0984658
0.0881652
0.112093
0.0881817
0.0886774
0.091665
0.0912228
0.0979539
0.0918656
0.0852324
0.0932579
0.0962822
0.0940291
0.0936885
0.0924226
0.0953481
0.0866446
0.0982718
0.0921804
0.0949096
0.0915387
0.0910794
0.0951603
0.0852104
0.0961441
0.0930481
0.0881934
0.102338
0.0813287
0.0916155
0.0970681
0.0990611
0.0937856
0.0998351
0.0990717
0.0881914
0.0877392
0.0924046
0.0837636
0.0888317
0.083688
0.0907145
0.10627
0.0918151
0.0982944
0.085577
0.0918874
0.0914816
0.0982853
0.0954268
0.0861594
0.0999261
0.0886928
0.0965088
0.0959019
0.0984711
0.0906679
0.0873518
0.0854568
0.101433
0.105518
0.0919662
0.0755804
0.0908225
0.0922515
0.0885588
0.103408
0.0996381
0.0977278
0.0947943
0.0872784
0.0987375
0.0990098
0.0934906
0.10828
0.0813788
0.0859626
0.0885423
0.0926013
0.0925056
0.103152
0.0900643
0.0870599
0.110012
0.0893429
0.0869696
0.0852577
0.0925548
0.0917231
0.0902743
0.0806207
0.0942068
0.101505
0.0979984
0.0965439
0.0937994
0.0901295
0.0876665
0.0914433
0.0847187
0.0983201
0.0891406
0.0940496
0.0985602
0.0943675
0.0850854
0.137321
0.126444
0.127746
0.113695
0.119095
0.121774
0.132128
0.111596
0.132766
0.134316
0.1258
0.135352
0.138969
0.130202
0.124035
0.124112
0.113905
0.114035
0.112774
0.120658
0.117318
0.114396
0.116268
0.112438
0.124589
0.115142
0.119441
0.117481
0.244283
0.127783
0.117602
0.121199
0.118565
0.126087
0.113687
0.114471
0.116335
0.123555
0.118767
0.119087
0.133177
0.125951
0.116866
0.125511
0.122645
0.119047
0.117899
0.141287
0.14516
0.124638
0.121899
0.11827
0.119509
0.118309
0.118721
0.143765
0.119182
0.118065
0.116323
0.253671
0.11526
0.121847
0.143042
0.124709
0.12248
0.123265
0.129369
0.129755
0.122135
0.127891
0.125166
0.113195
0.121788
0.11346
0.116833
0.118301
0.113137
0.118467
0.113604
0.113608
0.114218
0.118423
0.115629
0.117759
0.117456
0.120916
0.241286
0.196436
0.223237
0.129331
0.144513
0.118919
0.117215
0.110597
0.113829
0.119638
0.118167
0.114851
0.122058
0.205247
0.119223
0.114639
0.108318
0.112921
0.109092
0.111561
0.114499
0.120771
0.110016
0.118541
0.199206
0.226803
0.119633
0.233161
0.128216
0.126249
0.120234
0.111209
0.126999
0.177899
0.15607
0.120444
0.181432
0.150027
0.129124
0.169323
0.115201
0.137529
0.122189
0.117618
0.420494
0.117032
0.116737
0.133428
0.115713
0.122367
0.123636
0.116927
0.123406
0.124037
0.127143
0.128284
0.125843
0.119901
0.131206
0.157502
0.117171
0.123564
0.118827
0.11403
0.119936
0.119913
0.119265
0.171679
0.121246
0.138453
0.157347
0.122725
0.122477
0.12807
0.121794
0.140958
0.118953
0.115999
0.145792
0.123754
0.122189
0.157502
0.117618
0.420494
0.117032
0.116737
0.133428
0.115713
0.122367
0.123636
0.117171
0.116927
0.123406
0.124037
0.127143
0.128284
0.125843
0.119901
0.131206
0.123564
0.118827
0.11403
0.119936
0.119913
0.119265
0.105909
0.115684
0.136269
0.13907
0.129566
0.151555
0.148613
0.140958
0.118953
0.115999
0.145792
0.171679
0.121246
0.138453
0.157347
0.122725
0.122477
0.12807
0.121794
0.123754
0.120016
0.124736
0.131439
0.115885
0.124131
0.123227
0.119112
0.122348
0.12648
0.110574
0.11381
0.111888
0.123524
0.301332
0.534969
0.949298
0.113477
0.12544
0.160197
0.207449
0.157606
0.132395
0.127227
0.116873
0.152731
0.165981
0.177097
0.129111
0.132088
0.133999
0.147916
0.121613
0.121134
0.12532
0.126959
0.119747
0.124319
0.129632
0.128054
0.123002
0.128687
0.124351
0.126421
0.130335
0.151912
0.128517
0.126645
0.111401
0.141446
0.128493
0.143461
0.135149
0.149916
0.141541
0.126917
0.159939
0.210744
0.117874
0.109503
0.118135
0.134078
0.117069
0.110675
0.123845
0.120068
0.128423
0.117576
0.138173
0.116391
0.118252
0.123057
0.118071
0.122079
0.124978
0.115726
0.117091
0.124305
0.118193
0.118473
0.125512
0.137451
0.121031
0.118059
0.126736
0.125359
0.112045
0.120377
0.120517
0.114581
0.117519
0.121403
0.1166
0.112081
0.121658
0.118146
0.11731
0.114417
0.118427
0.115855
0.117574
0.118561
0.112252
0.114135
0.118317
0.11789
0.113046
0.117151
0.125064
0.113937
0.112988
0.119671
0.125805
0.11597
0.117826
0.118394
0.114991
0.115553
0.114603
0.120451
0.115257
0.115621
0.116575
0.114541
0.111125
0.116234
0.12414
0.127039
0.117805
0.114927
0.120239
0.115947
0.114032
0.111833
0.112971
0.116645
0.119615
0.10769
0.109766
0.110557
0.1027
0.106488
0.111119
0.108208
0.103396
0.103904
0.108626
0.10762
0.114173
0.104743
0.108507
0.1109
0.105893
0.103044
0.109332
0.11183
0.10556
0.110119
0.109472
0.107927
0.111519
0.105318
0.107833
0.106769
0.117385
0.107768
0.110426
0.109067
0.109397
0.106084
0.1075
0.109317
0.117156
0.109069
0.108311
0.104824
0.104147
0.106287
0.110659
0.108257
0.112318
0.111019
0.123491
0.112215
0.104931
0.109082
0.117267
0.10787
0.116986
0.110406
0.103725
0.107284
0.111419
0.106457
0.107721
0.122842
0.12351
0.110291
0.122906
0.122835
0.115098
0.106393
0.106312
0.111501
0.0986358
0.103767
0.101788
0.114129
0.112147
0.119358
0.113161
0.107713
0.106536
0.113189
0.113449
0.113757
0.107187
0.108555
0.111754
0.114647
0.114938
0.10656
0.117059
0.130723
0.11473
0.12426
0.126969
0.112449
0.124624
0.136023
0.113831
0.121583
0.123198
0.143392
0.135544
0.115536
0.122028
0.124133
0.125414
0.114714
0.132574
0.113065
0.162895
0.143412
0.12211
0.122756
0.116048
0.112533
0.115911
0.112619
0.113478
0.117492
0.117602
0.111096
0.120089
0.116926
0.123377
0.124526
0.115493
0.115463
0.119472
0.111606
0.113878
0.113117
0.114212
0.109419
0.108147
0.112231
0.120659
0.120059
0.11949
0.114671
0.107022
0.112573
0.11101
0.123007
0.109674
0.142997
0.151721
0.185668
0.150745
0.153295
0.176366
0.152051
0.137756
0.188913
0.171403
0.173507
0.185818
0.176615
0.21701
0.154894
0.157497
0.170546
0.122278
0.120275
0.11243
0.110318
0.110902
0.107932
0.110212
0.108837
0.107381
0.114488
0.109042
0.107156
0.110226
0.108667
0.118007
0.109921
0.106557
0.112474
0.11091
0.108265
0.104494
0.112006
0.107689
0.110601
0.112421
0.114072
0.108545
0.114947
0.11099
0.112653
0.111507
0.110318
0.1088
0.112562
0.12311
0.111367
0.10746
0.102804
0.104581
0.106734
0.109034
0.111353
0.115458
0.1248
0.117916
0.12875
0.128893
0.116657
0.118943
0.131801
0.127223
0.114803
0.121041
0.109383
0.121369
0.123781
0.108756
0.115333
0.117361
0.107092
0.124366
0.120839
0.115307
0.112126
0.115472
0.124289
0.107488
0.114779
0.120044
0.120968
0.114698
0.125803
0.125088
0.119544
0.125929
0.119515
0.115204
0.118041
0.118313
0.107586
0.121316
0.117565
0.128134
0.110455
0.113748
0.112046
0.121808
0.118593
0.13155
0.108697
0.124409
0.114298
0.116557
0.106587
0.104586
0.119813
0.106932
0.110398
0.136269
0.13907
0.129566
0.151555
0.148613
0.105909
0.115684
0.109374
0.111364
0.130163
0.109207
0.113402
0.118644
0.206791
0.149944
0.127053
0.124441
0.12336
0.12607
0.124651
0.122881
0.125698
[truncated: 213 more rows]

## Sheet: Figure 1H
TCGA Cancer	HCC
0.116047	1.0864
0.115538	1.63619
0.111984	0.876901
0.121602	0.359389
0.109948	0.425125
0.117846	1.18042
0.121242	0.50125
0.119699	0.707955
0.11692	1.31714
0.116776	1.32871
0.113451	1.33719
0.118674	1.12182
0.114979	0.316653
0.118285	0.520391
0.308646	0.91917
0.117664	1.37046
0.115428	1.04432
0.10995	0.826172
0.113178	1.04455
0.110928	0.906952
0.118101	0.348677
0.126585	0.910902
0.118406	0.265172
0.117149	0.741147
0.114495	1.08831
0.11639	1.07863
0.110017	1.34811
0.115057	0.322914
0.112922	0.548751
0.109668	0.430837
0.158876	0.673566
0.119198	0.568013
1.77222	0.859946
0.108032	0.981855
0.119737	1.06065
0.110853	0.814726
0.117085	0.563676
0.119968	1.10514
0.113838	1.13468
0.130482	0.629033
0.786392	0.765143
0.114348	0.588636
0.121813	0.94192
0.113594	0.239724
0.109575	0.931756
0.220147	0.8966
0.126329	0.531172
0.115623	0.944245
0.113834	0.703068
0.11261	0.32536
0.109192	0.529526
0.11961	0.533174
0.117784	0.640934
0.113702	0.639157
0.117046	1.4855
0.111184	0.48845
0.110598	0.804362
1.12804	0.964597
0.11258	0.148738
0.117966	0.642184
0.110504	1.0459
0.109098	0.753213
0.111628	0.342119
0.112684	0.620823
0.1281	1.56906
0.120204	1.30323
0.112697	0.192203
0.167639	0.183771
0.115461	0.180366
0.113295	0.525649
0.11672	0.33872
0.183737	0.71339
0.110621	0.534465
0.115535	0.135584
0.116273	0.703294
0.110417	0.821209
0.113662	0.708376
0.117309	0.574175
0.119121	0.847824
0.573743	0.583709
0.124682	0.344148
0.121934	0.623444
0.137587	0.135701
0.126374	0.416322
0.124261	0.691797
0.150112	1.27118
0.127358	0.493491
0.135478	0.702942
0.127247	0.683013
0.13622	2.01929
0.143584	1.21078
0.130139	0.73777
0.123795	0.315116
0.43709	0.935346
0.332779	0.500932
0.138314	0.272389
0.110794	0.680402
0.348952	0.410249
0.114986	0.759877
0.131609	0.402109
0.314298	0.799433
0.114413	0.524456
0.116599	0.936707
0.520775	0.174139
0.639151	0.622223
0.118156	0.317215
0.604136	1.21139
0.112587	0.39082
0.523703	1.51672
0.119151	2.02658
0.113323	0.589333
0.114874	0.541579
0.118735	0.35345
0.126802	0.398756
0.115502	0.685513
0.123834	1.77437
0.121426	0.369393
0.796892	0.659775
0.683064	0.363983
0.114221	0.606368
0.118661	0.996653
0.113644	0.709849
0.119575	0.702185
0.182536	0.993661
0.11768	0.669955
0.116886	0.127394
0.112926	0.197286
0.117025	0.39477
0.473635	0.612915
0.116199	0.844088
0.120231	1.02745
0.125907	0.704766
0.11756	0.75076
0.123408	1.4506
0.124264	0.0970066
0.114124	1.62557
0.145804	0.885912
0.129978	0.863779
0.120775	1.3372
0.123598	1.27622
0.120577	0.601982
0.117822	1.37862
0.120281	0.103157
0.117471	0.936414
0.11661	0.714147
0.11823	0.247958
0.126778	1.06497
0.114375	0.91457
0.522309	2.0662
0.115515	1.15672
0.115424	2.15499
0.246477	1.11657
0.115609	0.708383
0.121415	1.01604
0.271519	1.18747
0.115588	0.946209
0.113185	0.975792
0.120203	1.22168
0.142086	0.0922751
0.121289	1.64733
0.117862	0.413095
0.113045	1.27708
0.116112	0.121233
0.130513	0.510759
0.129734	0.240819
0.129703	0.156398
0.126092	0.929612
0.126414	0.420578
0.131602	1.45359
0.132169	2.00244
0.124942	0.713314
0.374583	0.895546
0.13012	0.339651
0.1312	1.31601
0.212901	1.60315
0.124525	1.5841
0.126679	1.22751
0.148035	1.09258
0.106136	1.86235
0.110623	1.48582
0.644698	0.777113
0.107918	0.803526
0.106259	1.06425
0.122046	0.0957494
0.110047	0.367475
0.384761	0.414871
0.106857	0.740447
0.112419	0.450982
0.120202	0.683285
0.418798	0.805013
0.11286	0.304656
0.111666	1.10018
0.109589	0.917091
0.115937	1.26983
0.110781	0.339388
0.110443	1.09003
0.118886	0.623132
0.110245	0.896812
0.117454	1.27689
0.109539	0.823352
0.384448	1.08275
0.111433	0.991379
0.108514	0.813013
0.113	0.697555
0.110673	1.20334
0.120978	0.975218
0.122804	1.26196
0.117183	0.48477
0.121842	0.965156
0.126675	1.28526
0.132888	0.737394
0.12666	0.739265
0.126817	0.815317
0.121319	0.681546
0.121266	0.542642
0.139663	1.92278
0.115686	0.401331
0.120364	0.453982
0.123323	0.819903
0.120314	0.689033
0.131852	1.44196
0.428692	0.329671
0.117375	1.17822
0.12643	0.591847
0.120615	0.208497
0.126928	0.58964
0.121291	0.606715
0.125597	0.141701
0.503803	0.774231
0.124238	0.871918
0.269925	0.13241
0.127775	0.680698
0.117179	0.81092
0.126659	0.612299
0.132152	0.752098
0.125014	1.04427
0.151978	1.17798
0.1373	0.850237
0.142746	0.333951
0.147347	0.811725
0.145875	0.187105
0.151259	0.640648
0.110736	1.0515
0.141364	0.692389
0.141009	1.63045
0.133189	0.402711
0.142322	0.884231
0.138955	0.827448
0.127429	0.222281
0.13706	0.333578
0.141856	0.604957
0.131553	0.91222
0.12303	1.45159
0.127874	0.594473
0.188539	0.446133
0.476594	0.140222
0.124779	1.32117
0.229173	1.23638
0.115692	0.679475
0.130334	1.41797
0.152265	0.583635
0.445093	1.68467
0.112137	0.164809
0.113989	0.159698
0.113351	0.976664
0.110781	1.63019
0.122647	0.746011
0.109968	0.544401
0.123646	1.95221
0.112906	1.74909
0.115826	1.266
0.106762	0.35389
0.109286	1.53017
0.109894	0.459378
0.38832	0.464791
0.115887	1.12474
0.129272	1.03241
0.115804	0.971903
0.336817	0.333216
0.111346	0.331792
0.112983	1.09304
0.120856	0.600692
0.115082	0.888787
0.107949	0.414106
0.118031	1.10143
0.13121	0.537081
0.129477	0.921301
0.112921	1.76409
0.234699	1.36848
0.113134	0.836265
0.110386	1.10866
0.113662	0.318939
0.516765	1.51252
0.112331	0.813941
0.117084	0.972157
0.108948	1.09416
0.109292	0.918661
0.118851	0.453552
0.109611	1.08904
0.120213	0.329532
0.112468	1.58359
0.109992	0.93318
0.444516	1.42266
0.112015	0.710781
0.553203	1.23583
0.110265	0.709206
0.115106	0.557141
0.118142	0.334549
0.117153	1.49492
0.126749	0.689393
0.118392	1.02134
0.115284	0.943609
0.11495	0.618613
0.116728	1.23575
0.134059	0.925007
0.113992	1.85575
0.116829	1.00132
0.122321	1.27099
0.12141	0.489345
0.118184	0.421619
0.108646	0.661534
0.12023	1.20229
0.665483	0.666279
0.116726	0.534294
0.116506	1.18292
0.121921	1.30668
0.112782	1.72679
0.115919	0.563992
0.120765	0.664168
0.112509	1.15218
0.114909	1.19618
0.119836	0.655418
0.120251	0.614337
0.133063	1.10473
0.128799	1.05172
0.115544	2.1129
0.116844	0.991224
0.49212	0.377007
0.118932	0.30314
0.117931	0.929536
0.122387	0.632193
0.120418	0.433238
0.366922	0.595902
0.245138	1.22789
0.123535	0.738955
0.114365	1.63206
0.117269	0.909725
0.120221	0.460602
0.122392	0.208322
0.118709	0.971698
0.343512	0.478951
0.12088	0.549058
0.120771	0.694588
0.121285	0.928569
0.123755	0.991273
0.122944	0.901988
0.123103	0.290109
0.129962	0.357259
0.259431	1.19865
0.122763	0.9353
0.117548	0.745772
0.114872	0.809861
0.11386	1.02047
0.120179	0.155511
0.121268	1.03934
0.121747	0.452509
0.118056	0.842473
0.130389	0.360732
0.122191	0.823071
0.123414	1.19261
0.133154	0.243845
0.132727	0.734157
0.122379	1.17723
0.123104	0.480994
0.259175	0.677806
0.140795	1.35846
0.117487	0.819654
0.409018	1.21046
0.119363	1.05025
0.131156	0.893211
0.110378	1.38423
0.133255	1.0868
0.439839	0.721943
0.115582	0.965557
0.388593	0.758956
0.122684	1.04516
0.350839	0.310269
0.538804	1.15262
0.280807	0.125119
0.135921	0.326083
0.109991	0.758852
0.120423	0.139978
0.818677	0.140844
0.107598	0.142728
0.124006	0.230099
0.116106	0.46522
0.389644	0.767216
0.136519	0.124022
0.126061	0.517693
0.157541	0.139409
0.125332	0.656107
0.110285	0.116963
0.11676	0.125115
0.115297	0.141128
0.126855	0.409205
0.135953	0.15789
0.203737	0.475706
0.111801	0.154587
0.114363	0.140798
0.353027	0.140027
0.13745	1.39868
0.242881	0.160635
0.456434	0.942156
0.117083	0.14186
0.576966	1.35728
0.130944	0.331447
0.276396	0.29593
0.110076	1.08452
0.735339	1.11404
0.115747	1.47525
0.133001	0.567484
0.131396	0.139719
0.133838	0.142977
0.158997	1.06678
0.131649	0.130135
0.136669	1.00224
0.135842	1.36782
0.139262	1.05405
0.134597	0.919318
0.131128	0.120366
0.11972	1.42234
0.136011	0.257499
0.121713	0.84827
0.124151	0.863844
0.12966	0.137957
0.124114	1.26113
0.480621	0.569498
0.118777	0.735437
0.131991	0.387613
0.123634	1.00586
0.122841	0.935652
0.121146	0.534912
0.111075	0.322704
0.109499	0.700156
0.648578	0.688645
0.109438	0.493043
0.119942	0.713372
0.109324	0.50994
0.107718	0.334317
0.11525	0.499729
0.331586	0.905098
0.112611	0.528794
0.113533	0.355818
0.263332	0.211794
0.503481	0.583572
0.107515	0.159341
0.117126	0.837772
0.121691	0.459459
0.575293	0.211796
0.115543	0.12777
0.113406	0.844822
0.121895	1.12072
0.123505	0.131562
0.125005	0.480432
0.120414	0.173173
0.334443	0.905353
0.119152	0.152244
0.121191	0.482495
0.135174	0.138535
0.118961	0.668485
0.116526	0.13903
0.12282	0.868459
0.669973	0.148806
0.121024	1.90591
0.118972	0.169393
0.113264	0.832925
0.11478	0.139496
0.730337	0.992604
0.118235	0.183187
0.120717	1.00855
0.114711	0.127849
0.12394	1.03704
0.113372	0.130361
0.909755	1.23147
0.121185	0.261336
0.122612	0.151201
0.126514	0.266678
0.450124	0.160681
0.11823	0.124146
0.120822	0.135846
0.115374	1.53081
0.116126	0.127248
0.573295	1.24385
0.113669	0.144182
0.166945	0.975052
0.124499	0.135819
0.114359	1.05154
0.118479	0.124938
0.150627	0.629006
0.131075	0.137255
0.14977	0.227379
0.160663	0.140041
0.141105	0.45539
0.134345	0.608601
0.157511	0.146939
0.455846	0.832768
0.113329	0.130227
0.118729	0.963631
0.10866	0.120785
0.114446	0.746662
0.123569	0.144702
0.105637	0.574379
0.128267	0.258084
0.122607	0.128553
0.503321	0.939163
0.109731	1.14173
0.1312	0.125435
0.123967	0.550129
0.11599	0.14224
0.310797	1.02206
0.116446	0.124319
0.124155	1.30004
0.225383	0.952226
0.128201	0.120359
0.121469	1.28401
0.130428	0.225488
0.124201	0.746348
0.117088	0.115983
0.159757	0.318955
0.126954	0.134049
0.410639	1.53112
0.126937	1.20691
0.119573	1.39346
0.118868	1.18517
0.122853	0.948315
0.119969	0.602067
0.127908	0.294872
0.121596	0.159818
0.117603	0.89009
0.128729	1.14755
0.126086	0.200956
0.127321	0.458097
0.119164	0.876368
0.126798	0.411637
0.119687	0.34308
0.132437	0.764006
0.122101	1.15015
0.110203	0.144742
0.130022	2.26112
0.222276	0.945405
0.124255	0.184538
0.118177	0.891795
0.272247	0.406821
0.146042	1.73867
0.118847	0.981613
0.151637	1.59056
0.119929	1.9583
0.116699	2.06484
0.214174	0.988396
0.111187	0.398325
0.123308	0.53529
0.119567	0.786337
0.318091	1.53238
0.121139	0.134839
0.131899	0.970502
0.401809	1.18453
0.137282	1.99899
0.552635	1.85421
0.116911	0.417123
0.123825	0.243418
0.119515	0.119827
0.170471	0.64686
0.531465	1.40461
0.116346	0.433507
0.119518	1.06708
0.118713	0.536244
0.112952	0.918015
0.117042	0.160484
0.141018	0.424088
0.130539	0.925001
0.13251	1.53133
0.144536	1.30192
0.141419	1.55992
0.155115	0.709079
0.135291	0.123217
0.119014	0.23479
0.146874	0.627354
0.109542	1.26955
0.131038	0.531819
0.122594	0.860872
0.156104	0.537188
0.117417	0.529397
0.124979	0.634272
0.126987	0.944217
0.16499	0.932545
0.471815	1.10188
0.473006	0.960815
0.118166	0.993138
0.239021	0.24671
0.12048	0.146609
0.346377	1.12432
0.358496	0.83634
0.41309	0.577991
0.123855	0.448939
0.124395	0.839137
0.389307	1.15578
0.127891	1.1449
0.15713	0.977921
0.11814	0.460088
0.139023	0.795566
0.113355	0.509532
0.137461	0.557357
0.134368	1.19254
0.644144	0.830186
0.127337	0.90992
0.148632	0.192902
0.391849	0.399541
0.178499	0.917828
0.116472	0.652538
0.11188	0.756036
0.107967	0.847235
0.189985	0.608337
0.128259	0.701316
0.137773	1.22739
0.361766	0.897415
0.116941	1.26479
0.11958	0.948267
0.118241	0.621655
0.113509	0.187462
0.405837	0.70988
0.12248	0.606096
0.123625	0.497252
0.726271	0.573473
0.121361	0.626057
0.127345	0.337568
0.139928	0.570994
0.125907	0.313831
0.281259	0.178095
0.128683	0.395847
0.13192	0.988276
0.12713	0.941601
0.254074	0.728933
0.118656	0.569522
0.133689	0.389418
0.132244	0.286601
0.108053	0.128296
0.111451	0.615345
0.115655	0.859377
0.358229	0.229651
0.123338	0.578638
0.242073	0.486709
0.323768	0.141417
0.122509	0.664439
0.138905	0.576091
0.120369	0.961687
0.124953	1.09271
0.119159	0.29327
0.129845	0.660544
0.119036	0.137516
0.122175	1.09812
0.125713	0.136202
0.309703	1.40347
0.372081	0.889036
0.278342	1.09731
0.116566	0.654205
0.661574	1.10947
0.133412	0.762026
0.122817	0.122944
0.119476	0.509983
0.120929	0.117998
0.122895	0.919074
0.118506	0.138588
0.114298	0.763149
0.123212	1.02693
0.126264	0.139145
0.114944	0.117462
0.567205	0.902049
0.150576	0.525872
0.14163	0.691459
0.112501	0.754994
0.248374	1.37828
0.212822	1.74801
0.123377	0.4616
0.126226	0.730383
0.141799	0.520983
0.130023	1.09743
0.129533	0.445557
0.12145	0.852235
0.356707	0.145744
0.12813	0.819372
0.127254	0.12879
0.116807	0.585894
0.249567	1.56713
0.113266	1.73068
0.12492	0.981084
0.11372	0.12026
0.116309	1.35619
0.119972	1.57779
0.113177	1.05072
0.127465	1.07326
0.115721	0.475529
0.116038	0.195877
0.243504	1.29793
0.114502	0.429025
0.116169	0.440157
0.112083	0.687732
0.114889	1.11133
0.114844	0.354491
0.116703	0.23728
0.11799	0.78237
0.122957	0.795178
0.116337	1.50732
0.290015	1.13744
0.117474	0.713508
0.112178	0.622855
0.177411	1.80094
0.154081	1.03614
0.1116	0.825287
0.123554	0.634709
0.118446	0.368633
0.130167	0.486565
0.120334	1.00559
0.236132	0.131175
0.10997	0.315101
0.114816	0.554078
0.134708	0.137426
0.138203	0.600854
0.221851	0.491026
0.131773	1.31456
0.120397	1.39316
0.116837	0.245698
0.585362	1.08087
0.124748	0.528034
0.145045	0.669072
0.310341	1.62181
0.120695	0.482282
0.121812	1.4345
0.115246	1.4902
0.121328	0.132476
0.108735
0.120682
0.125838
0.135551
0.135787
0.128675
0.111744
0.123023
0.11277
0.124609
0.124232
0.11865
0.399049
0.133138
0.128001
0.301343
0.116488
0.111066
0.121956
0.11488
0.136004
0.129115
0.125034
0.607407
0.121118
0.146834
0.12952
0.499298
0.128926
0.48026
0.123364
0.129187
0.118991
0.132233
0.123472
0.40191
0.124501
0.136571
0.130122
0.33787
0.127382
0.129653
0.127542
0.114488
0.314656
0.170266
0.117736
0.138495
0.337653
0.127472
0.126294
0.120161
0.385325
0.114284
0.142618
0.120519
0.115668
0.110606
0.126848
0.121903
0.518105
0.123116
0.121608
0.128983
0.13155
0.127052
0.121801
0.117164
0.122669
0.130865
0.128092
0.200519
0.123482
0.13264
0.116835
0.122772
0.129203
0.325535
0.117975
0.114848
0.214024
0.130688
0.116653
0.121647
0.125668
0.114853
0.119626
0.128071
0.127388
0.120763
0.119475
0.228599
0.123862
0.111598
0.11778
0.2744
0.113904
0.117169
0.117318
0.191368
0.121849
0.118562
0.230245
0.126246
0.124909
0.114437
0.12601
0.157006
0.375546
0.299826
0.119248
0.79948
0.254641
0.169386
0.220286
0.577362
0.118208
0.117734
0.43098
0.121116
0.124368
0.114229
0.122663
0.129903
0.128283
0.120028
0.113792
0.120727
0.491677
0.121654
0.131137
0.117149
0.120426
0.1305
0.129942
0.125612
0.120055
0.119126
0.121708
0.117759
0.119671
0.115782
0.11648
0.139992
0.118747
0.902168
0.124677
0.363541
0.120216
0.124959
0.13078
0.119934
0.140934
0.117029
0.555832
0.124063
0.116498
0.119821
0.109335
0.480482
0.114762
0.122694
0.507198
0.115023
0.109285
0.110464
0.114181
0.689053
0.11184
0.162321
0.116188
0.117403
0.122582
0.119853
0.113278
0.119612
0.408226
0.124081
0.232129
0.116739
0.1284
0.125633
0.658993
0.127248
0.116364
0.115789
0.113015
0.129894
0.121109
0.369855
0.116653
0.11577
0.228298
0.18568
0.116635
0.119398
0.118715
0.440347
0.113039
0.399094
0.129351
0.12751
0.125224
0.652136
0.133076
0.461011
0.122435
0.122847
0.153136
0.126658
0.121681
0.119383
0.543556
0.128253
0.119037
0.838994
0.124276
0.425263
0.132728
0.528373
0.116119
0.515977
0.115138
0.1187
0.130857
0.121963
0.119477
0.43368
0.114847
0.152325
0.120342
0.115491
0.118571
0.111762
0.121431
0.110592
0.121462
0.122469
0.12225
0.120074
0.114785
0.118897
0.182557
0.110648
0.130234
0.483887
0.130035
0.134562
0.402937
0.652665
0.553836
0.118584
0.114837
0.110465
0.114803
0.11207
0.115422
0.115303
0.114827
0.415302
0.488008
0.113038
0.119874
0.125762
0.115122
0.354942
0.126531
0.11576
0.221764
0.130962
0.123352
0.375
0.1271
0.120255
0.138881
0.124632
0.131311
0.123471
0.119024
0.13213
0.122025
0.120252
0.218047
0.110211
0.112974
0.173545
0.131186
0.472911
0.111761
0.762139
0.118977
0.11174
0.115657
0.115455
0.132303
0.120634
0.131584
0.116355
0.120109
0.115263
0.128278
0.124919
0.130882
0.133626
0.121476
0.121064
0.121328
0.117832
0.390723
0.12309
0.128383
0.113781
0.134145
0.113554
0.55352
0.116074
0.110958
0.112407
0.110602
0.123423
0.118293
0.111773
0.129308
0.135038
0.383648
0.112216
0.113501
0.117864
0.105798
0.257941
0.11457
0.125039
0.119277
0.12213
0.107816
0.187328
0.356934
0.131444
0.122197
0.239107
0.109239
0.109558
0.11461
0.115309
0.41265
0.322033
0.257245
0.110536
0.119275
0.110348
0.11586
0.42549
0.536635
0.125756
0.109946
0.110688
0.214948
0.115433
0.114337
0.122114
0.139836
0.128285
0.132952
0.118719
0.118225
0.499848
0.119354
0.115294
0.112323
0.119822
0.305936
0.250021
0.212985
0.675294
0.135819
0.126865
0.116505
0.227293
0.114578
0.629937
0.110947
0.187085
0.467994
0.230411
0.232611
0.19784
0.117104
0.140557
0.121558
0.154547
0.131343
0.128208
0.129976
0.141332
0.112425
0.525218
0.190488
0.146262
0.118474
0.126054
0.11747
0.129415
0.497412
0.120859
0.123474
0.115736
0.129112
0.11776
0.724421
0.113644
0.11198
0.109695
0.109576
0.127763
0.119793
0.125438
0.12011
0.108811
0.136715
0.534072
0.121438
0.113503
0.110048
0.23057
0.107895
0.111183
0.112276
0.113119
0.110313
0.113489
0.107472
0.166187
0.12583
0.110233
0.114735
0.10866
0.109204
0.114179
0.128905
0.255399
0.126082
0.120082
0.131581
0.113638
0.700728
0.231098
0.123343
0.150542
0.112092
0.117029
0.128098
0.380849
0.139972
0.179164
0.130161
0.124156
0.121856
0.308553
0.114439
0.241415
0.118765
0.11103
0.134132
0.121791
0.118877
0.28884
0.377404
0.122938
0.110285
0.128578
0.116083
0.134994
0.118035
0.113584
0.11853
0.122828
0.121914
0.116214
0.112858
0.128604
0.119928
0.117587
0.136774
0.123957
0.119015
0.117672
0.133648
0.565499
0.540194
0.121157
0.116094
0.1208
0.595835
0.772086
0.113112
0.120672
0.123588
0.822827
0.122945
0.116731
0.124135
0.139847
0.127982
0.131402
0.129048
0.114805
0.114399
0.45825
0.115838
0.13048
0.117927
0.127807
0.131502
0.121286
0.118178
0.113376
0.109002
0.112236
0.111138
0.241743
0.416315
0.116635
0.481513
0.111975
0.12189
0.136326
0.132133
0.121157
0.115476
0.116754
0.12212
0.1145
0.119503
0.108372
0.130611
0.117261
0.125756
0.128484
0.126396
0.141534
0.137271
0.11197
0.140468
0.147693
0.106718
0.764016
0.143357
0.12085
0.131325
0.306098
0.145976
0.121867
0.128659
0.148169
0.107954
0.133293
0.581078
0.135508
0.356235
0.37257
0.416755
0.139592
0.398064
0.131554
0.372286
0.845009
0.694718
0.511194
0.136089
0.644693
0.223989
0.11534
0.470375
0.505258
0.116339
0.404708
0.261179
0.53937
0.286219
0.117242
0.268051
0.111907
0.122413
0.120207
0.110063
0.109689
0.115388
0.119933
0.125966
0.116567
0.115323
0.120858
0.115289
0.463692
0.119929
0.326013
0.209616
0.119734
0.404876
0.118406
0.112544
0.114286
0.297316
0.115276
0.530782
0.109708
0.295552
0.128246
0.617468
0.215578
0.114413
0.479347
0.458638
0.298712
0.132554
0.453991
0.495212
0.124992
0.666914
0.548218
0.324504
0.112626
0.118626
0.118267
0.608952
0.117483
0.131658
0.270438
0.613267
0.424778
0.133273
0.428446
0.13633
0.11345
0.24913
0.432136
0.122283
0.128616
0.21222
0.352808
0.29582
0.129156
0.715053
0.475401
0.350871
0.37145
0.133477
0.414807
0.608229
0.127033
0.383321
0.332902
0.536246
0.123905
0.129321
0.123654
0.128435
0.132304
0.249374
0.700166
0.12368
0.623817
0.378724
0.372021
0.557746
0.251697
0.119061
0.358508
0.118308
0.648777
0.467441
0.317108
0.117127
0.114513
0.115284
0.263659
0.122035
0.609925
0.529685
0.112152
0.128794
0.115988
0.973152
1.01475
0.371752
0.253846
0.516241
0.117159
0.114371
0.266323
0.449441
0.23556
0.115712
0.414456
0.345789
0.134993
0.122148
0.560468
0.11672
0.122118
0.11931
0.388815
0.714045
0.810736
0.601776
0.552551
0.12284
0.147399
0.120027
0.128018
0.745263
0.670502
0.641165
0.370943
0.120333
1.04915
0.584618
0.119969
0.486349
0.322845
0.322858
0.360339
0.365208
0.122843
0.496987
0.360421
0.613051
0.679206
0.200032
0.722203
0.129613
0.12405
0.233043
0.787318
0.31571
0.512936
0.117392
0.520119
0.180301
0.302695
0.273538
0.588911
0.252332
0.155941
0.185513
0.129792
0.129385
0.116389
0.221831
0.216904
0.125163
0.120093
0.356815
0.181637
0.118119
0.113534
0.129649
0.130165
0.556422
0.572117
0.119506
0.370783
0.15945
0.185194
0.398895
0.602907
0.525425
0.138055
0.501757
0.564309
0.413526
0.166516
0.137991
0.140447
0.51535
0.340016
0.415595
0.119081
0.120377
0.131858
0.120649
0.128886
0.129427
0.857007
0.371984
0.717197
0.667383
0.477914
0.137602
0.792035
0.566041
0.458597
0.129444
0.130903
0.407294
0.127613
0.381283
0.400408
0.669483
0.585891
0.342148
0.567561
0.116589
0.149581
0.133925
0.746796
0.362923
0.11583
0.129177
0.120962
0.354103
0.116422
0.116463
0.118387
0.500968
0.397157
0.118596
0.160846
0.122117
0.11397
0.71704
0.644956
0.677462
0.603113
0.639522
0.115589
0.287818
0.290803
0.673819
0.39992
0.78028
0.356952
0.118019
0.123938
0.553779
0.485095
0.122179
0.537109
0.577652
0.118647
0.780065
0.118079
0.381507
0.121951
0.642777
0.114484
0.119338
0.607016
0.306813
0.661227
0.558971
0.124779
0.462424
0.126463
0.129205
0.733532
0.114823
0.164614
0.449084
0.132096
0.327436
0.286873
0.122636
0.481635
0.169304
0.133477
0.175358
0.156478
0.400843
0.49073
0.594629
0.156408
0.136233
0.408034
0.106558
0.800573
0.382647
0.741609
0.506647
0.669829
0.188982
0.312988
0.785326
0.332799
0.460407
0.144742
0.270119
0.621571
0.572411
0.149491
0.304908
0.470417
0.590481
0.64015
0.149472
0.68334
0.560389
0.147787
0.267171
0.175435
0.124712
0.220865
0.525831
0.541991
0.130428
0.129274
0.132859
0.171248
0.126937
0.672995
0.771768
0.127002
0.625631
0.384629
0.465963
0.762502
0.618321
0.135332
0.580639
0.119161
0.119788
0.474122
0.686599
0.856334
0.125533
0.123841
0.315002
0.123901
0.684488
0.489801
0.627731
0.576966
0.495509
0.594945
0.288251
0.355314
0.972251
0.126902
0.146574
0.618856
0.675445
0.128765
0.147086
0.133927
0.409852
0.127098
0.492856
0.155199
0.924693
0.688194
0.613466
0.518838
0.533357
0.459338
0.618924
0.502676
0.628197
0.589397
0.125179
0.123678
0.564361
0.819129
0.120721
0.665204
0.267632
0.558894
0.475182
0.499727
0.405288
0.50988
0.589094
0.122447
0.241455
0.277098
0.350493
0.114358
0.117494
0.11724
0.113522
0.508166
0.119385
0.467784
0.341225
0.674107
0.696104
0.843026
0.629663
0.530155
0.511732
0.155105
1.02312
1.07902
0.152084
0.877093
0.260785
0.687334
0.573213
0.122951
0.175676
0.113237
0.300141
0.124932
0.119107
0.620663
0.317725
0.12914
0.519169
0.581407
0.578581
0.39382
0.646713
0.117892
0.49052
0.127616
0.112701
0.123763
0.106857
0.624872
0.241764
0.357897
0.552448
0.128073
1.2089
0.605441
0.571428
0.2735
0.637546
0.127181
0.17652
0.124592
0.116164
0.273951
0.389729
0.590736
0.646834
0.534172
0.265364
0.426177
0.363396
0.121102
0.448064
0.427933
0.627115
0.41482
0.707622
0.393405
0.110583
0.465307
0.381806
0.318769
0.915353
0.544441
0.511958
0.4116
0.692748
0.292975
0.842382
0.196803
0.572758
0.23569
0.392976
0.443573
0.414843
0.262824
0.550262
0.187706
0.112828
0.475427
0.121247
0.219038
0.294563
0.119354
0.10913
0.840685
0.53999
0.68098
0.45479
0.609074
0.269015
0.11662
0.115083
0.322631
0.117239
0.115696
0.671164
0.401983
0.454608
0.396401
0.245422
1.29577
1.06631
0.790886
0.120583
0.394309
0.454754
0.132833
0.112288
0.449518
0.357004
0.956268
0.119533
1.00545
0.589256
0.69411
0.597749
0.836194
0.491374
0.129066
0.256445
0.665613
0.531092
0.112282
0.115819
0.252435
0.304916
0.493125
0.132998
0.634972
1.06892
0.110128
0.797045
0.3876
0.387021
0.289393
0.314412
0.121408
0.224654
0.560808
0.523551
0.534306
0.298532
0.118737
0.559824
0.598119
0.447891
0.292005
0.504963
0.11304
0.358262
0.655034
0.524468
0.124313
0.974429
0.431867
0.405061
0.378446
0.236822
0.49216
0.112256
1.12664
0.686314
0.208541
0.584636
0.527673
0.314906
0.487647
0.822665
0.224759
0.274046
0.331137
0.115715
0.397764
0.12596
0.124606
0.125059
0.758065
0.126294
0.373792
0.137683
0.118162
0.859022
0.383671
0.652234
0.184489
0.535332
0.356186
0.12741
0.121956
0.632045
0.554046
0.389391
0.126588
0.478742
0.130462
0.126725
0.197853
0.133042
1.05251
0.135339
0.749203
0.5372
0.49019
0.139675
0.438885
0.740153
0.643508
0.512858
0.130207
0.137703
0.132322
0.406356
0.542633
0.136657
0.241867
0.276269
0.134528
0.422777
0.465834
0.249216
0.631667
0.551388
0.192014
0.224708
0.227973
0.976
0.125179
0.123678
0.50988
0.589094
0.122447
0.241455
0.277098
0.350493
0.124712
0.972251
0.17652
0.126902
0.146574
0.220865
0.525831
0.541991
0.130428
0.129274
0.132859
0.171248
0.126937
0.672995
0.618856
0.675445
0.128765
0.147086
0.609074
0.771768
0.3876
0.387021
0.289393
0.341225
0.674107
0.696104
0.843026
0.629663
0.530155
0.511732
0.155105
0.314412
1.02312
1.07902
0.152084
0.124592
0.269015
[truncated: 6,754 more rows]

## Sheet: Figure 1I
NAT	Stage A	Stage B	Stage C	Stage D
0.139978	0.809861	0.9353	0.823071	1.05405
0.142728	1.02047	0.842473	1.38423	0.868459
0.46522	0.155511	0.360732	0.310269	0.45539
0.124022	1.03934	0.734157	0.125119	0.746348
0.139409	0.452509	1.05025	0.326083	0.456637
0.116963	1.19261	1.0868	0.125115
0.141128	0.243845	0.721943	0.942156
0.15789	1.17723	0.758956	1.08452
0.154587	0.480994	1.04516	0.567484
0.140027	0.677806	1.15262	1.36782
0.160635	1.35846	1.35728	1.42234
0.14186	1.21046	0.29593	0.257499
0.142977	0.893211	1.11404	0.863844
0.130135	0.965557	1.00224	0.137957
0.131562	0.475706	0.120366	1.26113
0.173173	0.331447	0.84827	0.569498
0.152244	1.47525	0.50994	0.735437
0.138535	1.06678	0.905098	0.387613
0.13903	0.919318	0.837772	1.00586
0.148806	1.90591	0.459459	0.935652
0.169393	0.832925	1.12072	0.534912
0.139496	0.992604	0.480432	0.322704
0.183187	1.00855	0.668485	0.700156
0.127849	1.03704	1.23147	0.688645
0.130361	0.261336	0.608601	0.493043
0.151201	0.266678	0.832768	0.713372
0.160681	0.124146	0.258084	0.334317
0.135846	1.24385	0.120359	0.499729
0.127248	0.975052	0.225488	0.528794
0.144182	0.629006	0.948315	0.355818
0.135819	0.746662	0.602067	0.211794
0.124938	0.574379	0.458097	0.583572
0.137255	0.939163	2.26112	0.159341
0.140041	0.550129	0.134839	0.211796
0.146939	1.02206	0.970502	0.12777
0.130227	0.318955	1.18453	0.844822
0.120785	0.134049	1.99899	0.905353
0.144702	1.20691	0.243418	0.482495
0.128553	0.159818	0.433507	1.53081
0.125435	0.89009	0.925001	1.05154
0.14224	1.14755	0.24671	0.227379
0.124319	0.200956	1.12432	0.963631
0.137516	0.876368	0.839137	1.14173
0.136202	0.411637	0.977921	1.30004
0.122944	0.764006	0.621655	0.952226
0.117998	1.15015	0.573473	1.28401
0.138588	0.945405	0.626057	0.115983
0.139145	0.184538	0.570994	1.53112
0.145744	0.891795	0.569522	1.39346
0.12879	0.406821	0.389418	1.18517
	1.73867	0.286601	0.294872
	0.981613	0.229651	0.34308
	1.59056	0.578638	0.144742
	0.988396	0.486709	1.26955
	0.398325	0.664439	1.10188
	0.53529	0.919074	0.557357
	0.786337	0.117462	0.313831
	1.53238	0.902049	0.988276
	1.85421	0.754994	0.615345
	0.417123	0.819372	0.859377
	0.119827	1.35619	0.141417
	0.64686	1.05072	0.576091
	1.40461	0.195877	0.961687
	1.06708	1.29793	1.09271
	0.536244	0.713508	0.29327
	0.918015	1.80094	1.40347
	0.160484	0.825287	1.10947
	0.424088	0.368633	1.74801
	1.53133	0.600854	0.520983
	1.30192	1.39316	0.852235
	1.55992	1.08087	0.981084
	0.709079	1.4345	0.429025
	0.123217	0.613348	0.23728
	0.23479	0.252836	1.50732
	0.627354	1.0209	1.03614
	0.531819	0.130022	0.669072
	0.860872	0.975572	0.482282
	0.537188	0.590705	0.524557
	0.529397	0.664823	1.06514
	0.634272	0.966256	1.56713
	0.944217	0.712782	0.768195
	0.932545	1.15074	0.926892
	0.960815	0.131887	0.156788
	0.993138	0.658333	0.298556
	0.146609	1.67232	0.191669
	0.83634	1.63686	0.790153
	0.577991	0.386218
	0.448939
	1.15578
	1.1449
	0.460088
	0.795566
	0.509532
	1.19254
	0.830186
	0.90992
	0.192902
	0.399541
	0.917828
	0.652538
	0.756036
	0.847235
	0.608337
	0.701316
	1.22739
	0.897415
	1.26479
	0.948267
	0.187462
	0.70988
	0.606096
	0.497252
	0.337568
	0.178095
	0.395847
	0.941601
	0.728933
	0.128296
	0.660544
	1.09812
	0.889036
	1.09731
	0.654205
	0.762026
	0.509983
	0.763149
	1.02693
	0.525872
	0.691459
	1.37828
	0.4616
	0.730383
	1.09743
	0.445557
	0.585894
	1.56713
	1.73068
	0.12026
	1.57779
	1.07326
	0.475529
	0.440157
	0.687732
	1.11133
	0.354491
	0.78237
	0.795178
	1.13744
	0.622855
	0.634709
	0.486565
	1.00559
	0.315101
	0.554078
	0.137426
	0.491026
	1.31456
	0.245698
	0.528034
	1.62181
	0.130797
	0.274347
	0.746692
	1.18952
	1.12172
	1.18953
	0.877804
	0.869873
	0.126359
	0.132299
	0.779714
	0.831007
	0.50884
	0.357401
	0.140714

## Sheet: Figure 2A
ACC	BLCA	BRCA	CESC	CHOL	COAD	ESCA	GBM	HNSC	KICH	KIRC	KIRP	LGG	LUAD	LUSC	MESO	OV	PAAD	PCPG	PRAD	READ	SARC	SKCM	STAD	TGCT	THCA	THYM	UCEC	UCS	UVM	LICH
0.116047	0.124682	0.150627	0.133293	0.169304	0.124712	0.309301	0.165008	0.468877	0.242676	0.326095	0.17015	0.431039	0.651308	0.373751	0.467701	0.135586	0.61062	0.127279	0.117762	0.522577	0.127954	0.128358	0.381807	0.12053	0.132732	0.112403	0.356681	0.127262	0.11915	0.9353
0.115538	0.121934	0.131075	0.581078	0.133477	0.220865	0.528933	0.278974	0.500752	0.114832	0.118214	0.115538	0.124906	0.533974	0.128129	0.119452	0.130143	0.188474	0.120223	0.122406	0.369902	0.116391	0.123845	0.347375	0.115363	0.133214	0.116687	0.111319	0.128462	0.118516	0.745772
0.111984	0.137587	0.14977	0.135508	0.175358	0.525831	0.131232	0.133234	0.123723	0.114822	0.116141	0.118751	0.464932	0.118832	0.125318	0.279932	0.115671	0.486487	0.12818	0.115985	0.124115	0.116844	0.12034	0.436055	0.113383	0.122178	0.121201	0.327509	0.134512	0.114355	0.809861
0.121602	0.126374	0.160663	0.356235	0.156478	0.541991	0.12097	0.408823	0.555339	0.130024	0.111038	0.127032	0.125674	0.163554	0.373264	0.118432	0.129812	0.231853	0.11546	0.112216	0.788656	0.122497	0.12293	0.531209	0.121618	0.132194	0.114885	0.115416	0.573692	0.116019	1.02047
0.109948	0.124261	0.141105	0.37257	0.400843	0.130428	1.68089	0.685027	0.627937	0.124176	0.196806	0.122781	0.498597	0.341956	0.128471	0.398293	0.124461	0.168125	0.120257	0.127363	0.406231	0.127045	0.261797	0.524462	0.123529	0.119325	0.122438	0.110414	0.11957	0.113021	0.155511
0.117846	0.150112	0.134345	0.416755	0.49073	0.129274	0.115093	0.153703	0.356273	0.115905	0.111722	0.114241	0.146311	0.311343	0.487708	0.126178	0.114462	0.293746	0.301988	0.124238	0.12355	0.112573	0.116987	0.605765	0.115017	0.122638	0.120045	0.117343	0.112378	0.116486	1.03934
0.121242	0.137321	0.157511	0.139592	0.594629	0.132859	0.310112	0.460359	0.681869	0.122932	0.131523	0.112536	0.522866	0.144603	0.334658	0.136316	0.128041	0.342505	0.118571	0.116735	0.114745	0.122433	0.132803	0.48606	0.114248	0.126489	0.128361	0.115803	0.412714	0.107829	0.452509
0.119699	0.127358	0.455846	0.398064	0.156408	0.171248	0.621617	0.19184	0.663345	0.124651	0.158608	0.42389	0.140182	0.170404	0.606274	0.184955	0.121372	0.29159	0.124418	0.116286	0.714416	0.115177	0.124136	0.115938	0.119201	0.157406	0.114007	0.106226	0.118399	0.117531	0.842473
0.11692	0.135478	0.113329	0.131554	0.136233	0.126937	0.402431	0.335318	0.700338	0.120485	0.113667	0.111761	0.482734	0.436846	0.1354	0.188084	0.133872	0.343459	0.117304	0.116091	0.119527	0.106248	0.146349	0.650016	0.120026	0.128959	0.126056	0.124072	0.126352	0.118152	0.360732
0.116776	0.127247	0.118729	0.372286	0.408034	0.672995	0.649694	0.381437	0.693842	0.116428	0.116548	0.121995	0.12135	1.14516	0.416987	0.140793	0.126985	0.490302	0.118806	0.121512	0.618206	0.116914	0.126885	0.309186	0.110355	0.135719	0.115412	0.391529	0.122292	0.117543	0.823071
0.113451	0.13622	0.10866	0.845009	0.106558	0.771768	0.115445	0.273478	0.12219	0.125974	0.116847	0.130195	0.253333	0.149937	0.135549	0.251872		0.219336	0.120111	0.124492	0.358435	0.124508	0.117908	0.289192	0.116537	0.125176	0.12044	0.126013	0.117881	0.120129	1.19261
0.118674	0.143584	0.114446	0.694718	0.800573	0.127002	0.122449	0.209088	0.505822	0.122491	0.137289	0.117264	0.465388	0.465623	0.437419	0.118986		0.383304	0.12209	0.117475	0.119535	0.113064	0.118395	0.529232	0.112362	0.120634	0.12246	0.115071	0.116913	0.118359	0.243845
0.114979	0.130139	0.123569	0.511194	0.382647	0.625631	0.121645	0.554387	0.381765	0.122563	0.298732	0.125845	0.504251	0.396805	0.128919	0.126167		0.121066	0.124523	0.113176	0.12184	0.13434	0.114121	0.375815	0.118616	0.126838	0.126993	0.125035	0.114636	0.126797	0.734157
0.118285	0.123795	0.105637	0.136089	0.741609	0.384629	0.129255	0.546326	0.583202	0.110169	0.111064	0.122408	0.310951	0.396403	0.143414	0.121757		0.159835	0.133681	0.109012	0.368989	0.124758	0.296336	0.254578	0.120497	0.127877	0.115385	0.120575	0.13406	0.119011	1.17723
0.308646	0.43709	0.128267	0.644693	0.506647	0.465963	0.233511	0.465978	0.357578	0.119509	0.512685	0.116508	0.508137	0.139878	0.125839	0.112239		0.143962	0.203093	0.117183	0.122205	0.150491	0.144906	0.486082	0.108332	0.121045	0.122185	0.128727	0.128031	0.114686	0.480994
0.117664	0.126444	0.122607	0.223989	0.669829	0.762502	0.123822	0.425528	0.224929	0.11995	0.121525	0.124396	0.242587	0.141095	0.24878	0.298724		0.415644	0.119435	0.110167	0.116883	0.122425	0.125657	0.262912	0.115128	0.125579	0.120017	0.11639	0.11803	0.129038	0.677806
0.115428	0.332779	0.503321	0.11534	0.188982	0.618321	0.26579	0.706823	0.267234	0.138878	0.13345	0.117811	0.516586	0.152861	0.122601	0.282662		0.200144	0.131456	0.111446	0.120635	0.124846	0.124741	0.216979	0.127555	0.126077	0.118117	0.115512	0.122092	0.114454	1.35846
0.10995	0.138314	0.109731	0.470375	0.312988	0.135332	0.116053	0.574344	0.272381	0.126906	0.71097	0.115499	0.363838	0.171176	0.30277	0.46234		0.452381	0.122046	0.119884	0.123262	0.120541	0.172675	0.306768	0.111058	0.126648	0.114322	0.125948	0.122266	0.120155	0.819654
0.113178	0.127746	0.1312	0.505258	0.785326	0.580639	0.112409	0.360986	0.515798	0.154165	0.219854	0.117183	0.134169	0.151433	0.320204	0.272713		0.353479	0.128642	0.115524	0.113676	0.113832	0.127443	0.484442	0.107857	0.1445	0.110366	0.133407	0.126518	0.119207	1.21046
0.110928	0.110794	0.123967	0.116339	0.332799	0.119161	0.115187	0.192583	0.136744	0.117794	0.118567	0.118445	0.125265	0.143397	0.121301	0.124894		0.229789	0.121916	0.110102	0.156079	0.124203	0.123766	0.234702	0.114612	0.124457	0.11726	0.120089	0.121952	0.115569	1.05025
0.118101	0.348952	0.11599	0.404708	0.460407	0.119788	0.345414	0.132902	0.562408	0.11162	0.114413	0.528304	0.456862	0.325888	0.234592	0.360469		0.42162	0.125698	0.116582	0.460108	0.12263	0.113679	0.598049	0.11326	0.129324	0.119377	0.130093	0.117454	0.117082	0.893211
0.126585	0.114986	0.310797	0.261179	0.144742	0.474122	0.277839	0.141951	0.548837	0.121086	0.124786	0.299041	0.506863	0.213324	0.131582	0.698396		0.415076	0.120037	0.120048	0.300069	0.181666	0.131054	0.477916	0.114809	0.143361	0.123665	0.125751	0.125974	0.116654	1.38423
0.118406	0.131609	0.116446	0.53937	0.270119	0.686599	0.591016	0.299217	0.367908	0.120242	0.130017	0.118691	0.310893	0.134193	0.117319	0.299716		0.11167	0.120719	0.11845	0.53243	0.130375	0.120732	0.348975	0.119757	0.146077	0.114928	0.12435	0.128103	0.119851	1.0868
0.117149	0.314298	0.124155	0.286219	0.621571	0.856334	0.116328	0.380239	0.23654	0.126285	0.401145	0.11442	0.503773	0.440863	0.126808	0.120554		0.372513	0.340734	0.113755	0.109481	0.120422	0.121259	0.124295	0.109559	0.125968	0.122986	0.119019	0.121192	0.11488	0.721943
0.114495	0.114413	0.225383	0.117242	0.572411	0.125533	0.163627	0.561543	0.391602	0.127302	0.179003	0.21909	0.123602	0.15245	0.323179	0.500068		0.23228	0.12953	0.116752	0.41743	0.128482	0.149518	0.175802	0.122974	0.148976	0.12004	0.142672	0.119618	0.120021	0.965557
0.11639	0.116599	0.128201	0.268051	0.149491	0.123841	0.526981	0.452253	0.647992	0.146603	0.138597	0.115754	0.437985	0.386515	0.328723	0.123476		0.339142	0.12268	0.13639	0.467372	0.243054	0.121781	0.323038	0.114212	0.124971	0.118913	0.121821	0.132861	0.11674	0.758956
0.110017	0.520775	0.121469	0.111907	0.304908	0.315002	0.210037	0.593695	0.406701	0.124935	0.133136	0.107965	0.526597	0.318341	0.111762	0.130763		0.398695	0.163353	0.11679	0.306684	0.126562	0.12497	0.317346	0.117479	0.119149	0.130786	0.114698	0.136237	0.111271	1.04516
0.115057	0.639151	0.130428	0.122413	0.470417	0.123901	0.341435	0.46917	0.306963	0.122103	0.16515	0.132024	0.489449	0.129883	0.492864	0.136153		0.264487	0.125804	0.111425	0.410304	0.130253	0.116421	0.384845	0.115925	0.115772	0.130209	0.109551	0.124134	0.11581	0.310269
0.112922	0.118156	0.124201	0.120207	0.590481	0.684488	0.523036	0.486443	0.122	0.11719	0.115094	0.134216	0.494657	0.13462	0.143492	0.467905		0.435584	0.12804	0.123654	0.596238	0.337343	0.134784	0.398116	0.116982	0.114703	0.118193	0.124331	0.12924	0.114761	1.15262
0.109668	0.604136	0.117088	0.110063	0.64015	0.489801	0.259316	0.635155	0.196484	0.113976	0.11365	0.141162	0.4909	0.29276	0.403755	0.134299		0.12511	0.125119	0.113209	0.494677	0.386944	0.117675	0.148103	0.116987	0.116534	0.116021	0.124034	0.122247	0.117946	0.125119
0.158876	0.112587	0.159757	0.109689	0.149472	0.627731	0.22303	0.580955	0.443329	0.124909	0.115171	0.12387	0.397673	0.13386	0.495335	0.130433		0.111703	0.119553	0.114612	0.111568	0.134944	0.297746	0.753732	0.11482	0.116659	0.117367	0.123947	0.119856	0.111889	0.326083
0.119198	0.523703	0.126954	0.115388	0.68334	0.576966	0.698324	0.125739	0.404361	0.125734	0.118447	0.127998	0.449802	0.128245	0.11866	0.119417		0.123075	0.285278	0.122669	0.119414	0.120179	0.123412	0.124982	0.112609	0.119454	0.119878	0.694515	0.116081	0.120101	0.758852
1.77222	0.119151	0.410639	0.119933	0.560389	0.495509	0.117295	0.14316	0.425203	0.112336	0.118178	0.125861	0.373786	0.143647	0.131164	0.12361		0.112573	0.13747	0.117805	0.114593	0.132496	0.190422	0.454508	0.119298	0.125269	0.119452	0.88282	0.131687	0.118289	0.140844
0.108032	0.113323	0.126937	0.125966	0.147787	0.594945	0.358977	0.744212	0.370063	0.12342	0.108527	0.137027	0.121717	0.11383	0.364434	0.144992		0.114697	0.123037	0.116413	0.266865	0.126004	0.156603	0.114024	0.12154	0.119508	0.119516	0.13717	0.123076	0.116011	0.230099
0.119737	0.114874	0.119573	0.116567	0.267171	0.288251	0.170264	0.404387	0.8585	0.131933	0.120999	0.124367	0.419242	0.151688	0.117077	0.275005		0.130066	0.122364	0.11355	0.333412	0.122379	0.136106	0.116577	0.115223	0.123285	0.126011	0.134404	0.124753	0.119785	0.767216
0.110853	0.113695	0.118868	0.115323	0.175435	0.355314	0.537656	0.597966	0.468221	0.118521	0.246199	0.130051	0.390464	0.404179	0.120832	0.122645		0.510386	0.119329	0.125441	0.519631	0.114784	0.119489	0.391472	0.116403	0.120651	0.12231	0.134355	0.114077	0.125921	0.517693
0.117085	0.118735	0.122853	0.120858		0.972251	0.295169	0.566965	0.200845	0.120355	0.128462	0.129245	0.124167	0.118154	0.178786	0.40854		0.14287	0.125491	0.116749	0.382522	0.129436	0.131459	0.568055	0.111622	0.119995	0.123527	0.137899	0.125179	0.11415	0.656107
0.119968	0.119095	0.119969	0.115289		0.126902	0.368128	0.463962	0.255725	0.114262	0.128476	0.119376	0.195407	0.251805	0.11743	0.150482		0.124071	0.356296	0.12092	0.107911	0.126511	0.255258	0.123823	0.115126	0.116548	0.117263	0.32836	0.129077	0.10963	0.125115
0.113838	0.126802	0.127908	0.463692		0.146574	0.232842	0.130933	0.143323	0.119654	0.121302	0.121662	0.788996	0.578905	0.269985	0.28472		0.132241	0.124293	0.115684	0.694827	0.118264	0.160778	0.528962	0.11686	0.119928	0.116722	0.163306	0.118758	0.120356	0.409205
0.130482	0.115502	0.121596	0.119929		0.618856	1.14762	0.123429	0.147211	0.123848	0.115239	0.12375	0.439365	0.147669	0.16211	0.246867		0.401261	0.121677	0.118764	0.544003	0.12724	0.410428	0.209972	0.111418	0.12049	0.109009	0.134225	0.130711	0.112335	0.475706
0.786392	0.123834	0.117603	0.326013		0.675445	0.990373	0.630098	0.552617	0.541188	0.116728	0.123452	0.418762	0.372718	0.120264	0.124399		0.132085	0.121159	0.120472	0.622597	0.128436	0.139289	0.230327	0.119826	0.120356	0.113138	0.143873	0.128747	0.122283	0.140798
0.114348	0.121426	0.128729	0.209616		0.128765	0.434283	0.531182	0.677447	0.128742	0.116376	0.134015	0.12038	0.114645	0.119345	0.349279		0.395936	0.13387	0.119261	0.110018	0.119284	0.12777	1.13226	0.121744	0.121336	0.115893	0.152665	0.130898	0.117412	1.39868
0.121813	0.796892	0.126086	0.119734		0.147086	0.61542	0.113505	0.625032	0.11789	0.118038	0.118535	0.131365	0.118465	0.121233	0.412807		0.512244	0.123479	0.110896	0.107196	0.116163	0.520003	0.713784	0.108518	0.123616	0.121368	0.442157	0.114002	0.119101	0.942156
0.113594	0.683064	0.127321	0.404876		0.133927	0.307369	0.387202	0.467323	0.143734	0.114072	0.122097	0.204177	0.200002	0.12236	0.135114		0.124741	0.118436	0.110589	0.242812	0.133396	0.124817	0.379495	0.115458	0.113837	0.123239	0.142139	0.407749	0.111066	1.35728
0.109575	0.114221	0.119164	0.118406		0.409852	0.116346	0.129674	0.158496	0.324442	0.117267	0.123029	0.49243	0.315864	0.116495	0.138585		0.126946	0.121008	0.123337	0.116184	0.495192	0.128607	0.38165	0.109175	0.117917	0.122227	0.175764	0.116485	0.120646	0.331447
0.220147	0.118661	0.126798	0.112544		0.127098	0.15133	0.709788	0.470897	0.124338	0.121925	0.12003	0.626852	0.60838	0.108749	0.282965		0.143235	0.124465	0.127074	0.469062	0.131048	0.114804	0.128622	0.11418	0.119817	0.130615	0.127962	0.136611	0.12547	0.29593
0.126329	0.113644	0.119687	0.114286		0.492856	0.603916	0.400838	0.56573	0.127189	0.12121	0.125278	0.274221	0.125817	0.116427	0.135189		0.322046	0.144532	0.110796	0.388641	0.132201	0.151063	0.439928	0.127274	0.124154	0.115776	0.132169	0.122433	0.119664	1.08452
0.115623	0.119575	0.132437	0.297316		0.155199	0.111934	0.579257	0.241935	0.128698	0.124276	0.120842	0.321886	0.449863	0.599076	1.16667		0.122088	0.308724	0.117591	0.124203	0.411932	0.115314	0.718515	0.112364	0.117427	0.120005	0.135697	0.127351	0.118583	1.11404
0.113834	0.182536	0.122101	0.115276		0.924693	0.516473	0.263005	0.318782	0.305497	0.122831	0.120022	0.404085	0.116188	0.114959	0.128434		0.176449	0.250823	0.114718	0.12441	0.941086	0.115146	0.43105	0.112155	0.12282	0.127253	0.157925	0.119994	0.116447	1.47525
0.11261	0.11768	0.110203	0.530782		0.688194	0.115513	0.239294	0.503231	0.129801	0.116402	0.122035	0.471839	0.151394	0.275009	0.146302		0.290842	0.138737	0.113538	0.116263	0.127972	0.172036	0.429735	0.110908	0.130626	0.126001	0.142416	0.129494	0.114412	0.567484
0.109192	0.116886	0.130022	0.109708		0.613466	0.361251	0.112722	0.712378	0.123009	0.124303	0.116449	0.289855	0.160501	0.553284	0.126486		0.126856	0.219833	0.109387	0.116666	0.499918	0.1554	0.537605	0.112445	0.129907	0.112367	0.135473	0.121228	0.118685	0.139719
0.11961	0.112926	0.222276	0.295552		0.518838	0.192008	0.251691	0.239346	0.120726	0.116223	0.126518	0.305682	0.22327	0.308495	0.12883		0.119336	0.119088	0.113613	0.117685	0.288552	0.121672	0.521287	0.114572	0.120722	0.117154	1.01068	0.13966	0.115417	1.06678
0.117784	0.117025	0.124255	0.128246		0.533357	0.114511	0.119668	0.117264	0.158157	0.126983	0.121553	0.150001	0.177056	0.264113	0.130205		0.322597	0.122452	0.126626	0.329108	0.264495	0.136355	0.587948	0.117078	0.115892	0.113139	0.135078	0.125078	0.120314	1.00224
0.113702	0.473635	0.118177	0.617468		0.459338	0.413482	0.649596	0.431559	0.117623	0.120106	0.110811	0.126289	0.163285	0.111006	0.13332		0.293816	0.12586	0.126152	0.314118	0.119491	0.117765	0.589782	0.109124	0.118743	0.115164	0.144112	0.223244	0.115172	1.36782
0.117046	0.116199	0.272247	0.215578		0.618924	0.507213	0.542514	0.480931	0.12183	0.150117	0.678631	0.455712	0.40068	0.13957	0.13464		0.447549	0.128595	0.117342	0.400386	0.118186	0.119046	0.129112	0.122424	0.116462	0.117101	0.139429	0.123773	0.117432	1.05405
0.111184	0.120231	0.146042	0.114413		0.502676	0.201476	0.129175	0.788138	0.117863	0.1221	0.117658	0.117804	0.182076	0.129894	0.131455		0.276123	0.130416	0.121531	0.127349	0.485239	0.126877	0.127701	0.127297	0.125338	0.119258	0.151489	0.123444	0.117042	0.919318
0.110598	0.125907	0.118847	0.479347		0.628197	0.112578	0.21495	0.48484	0.236998	0.126842	0.228787	0.484592	0.159014	0.352163	0.429565		0.865742	0.154037	0.107123	0.122913	0.578752	0.3059	0.494723	0.11072	0.129194	0.12143	0.143139	0.126504	0.134842	0.120366
1.12804	0.11756	0.151637	0.458638		0.589397	0.378336	0.676283	0.119736	0.116915	0.303696	0.65969	0.488051	0.391501	0.132849	0.41227		0.421474	0.115899	0.125445	0.303136	0.136758	0.124638	0.430035	0.121361	0.12327	0.116311	0.137331		0.118937	1.42234
0.11258	0.123408	0.119929	0.298712		0.125179	0.442532	0.234917	0.574179	0.126122	0.303692	0.118263	0.478812	0.166649	0.127852	0.249206		0.196107	0.11291	0.13351	0.198588	0.123573	0.414941	0.588956	0.11023	0.129338	0.118769	0.115682		0.117634	0.257499
0.117966	0.124264	0.116699	0.132554		0.123678	0.111069	0.526568	0.545943	0.120527	0.119964	0.123367	0.448908	0.250358	0.292111	0.44544		0.429572	0.124849	0.114297	0.364379	0.120726	0.119683	0.534788	0.115746	0.120699	0.12896	0.122974		0.12393	0.84827
0.110504	0.114124	0.214174	0.453991		0.564361	0.130226	0.125227	0.59213	0.109968	0.117082	0.123903	0.419466	0.461742	0.137634	0.291778		0.191354	0.119165	0.142402	0.117776	0.308476	0.126853	0.472176	0.117594	0.131058	0.123944	0.503072		0.113182	0.863844
0.109098	0.145804	0.111187	0.495212		0.819129	0.125773	0.248377	0.503611	0.111172	0.121326	0.108629	0.371399	0.1439	0.151832	0.130995		0.530936	0.120906	0.10662	0.519059	0.128918	0.130657	0.616468	0.112143	0.123804	0.119571	0.133694		0.114291	0.137957
0.111628	0.129978	0.123308	0.124992		0.120721	0.124553	0.113364	0.564993	0.113559	0.110227	0.116715	0.487644	0.143416	0.544297	0.148271		0.320841	0.122176	0.12072	0.113604	0.509198	0.130502	0.149916	0.117141	0.118876	0.119076	0.119134		0.122276	1.26113
0.112684	0.120775	0.119567	0.666914		0.665204	0.471007	0.119027	0.45511	0.112628	0.114791	0.114771	0.501674	0.136134	0.595116	0.12631		0.272249	0.127078	0.120093	0.437061	0.11653	0.142763	0.418179	0.112386	0.11575	0.117675	0.121415		0.113873	0.569498
0.1281	0.123598	0.318091	0.548218		0.267632	0.630107	0.652387	0.449056	0.121262	0.267923	0.121201	0.501095	0.817769	0.156533	0.136482		0.515814	0.126532	0.114194	0.118006	0.117393	0.109022	1.05418	0.112181	0.119147	0.118503	0.128011		0.11855	0.735437
0.120204	0.120577	0.121139	0.324504		0.558894	0.41261	0.725635	0.688601	0.122571	0.113802	0.119532	0.492513	0.445459	0.121333	0.133772		0.335237	0.124426	0.390941	0.12227	0.306056	0.126103	0.43401	0.114842	0.116286	0.118904	0.116763		0.119797	0.387613
0.112697	0.117822	0.131899	0.112626		0.475182	0.558667	0.66493	0.553502		0.130109	0.116477	0.388779	0.141267	0.129609	0.132622		0.434999	0.390219	0.110784	0.119082	0.221407	0.122568	0.601322	0.109371	0.115765	0.123925	0.131284		0.119253	1.00586
0.167639	0.120281	0.401809	0.118626		0.499727	0.123348	0.110236	0.235344		0.110471	0.110026	0.214122	0.149025	0.141353	0.446911		0.221041	0.231707	0.115909	0.127813	0.156218	0.129597	0.410278	0.119558	0.118184	0.116678	0.356502		0.118632	0.935652
0.115461	0.117471	0.137282	0.118267		0.405288	0.112472	0.49796	0.468456		0.148647	0.126814	0.242292	0.13967	0.114049	0.629425		0.320915	0.129887	0.115423	0.317793	0.127544	0.136622	0.930938	0.130134	0.131822	0.130366	0.125212		0.125804	0.534912
0.113295	0.11661	0.552635	0.608952		0.50988	0.259036	0.292375	0.652044		0.111214	0.119299	0.455316	0.175065	0.12827	0.193501		0.357816	0.117494	0.12195	0.485432	0.508099	0.323959	0.156891	0.113495	0.138053	0.139244	0.130531		0.127492	0.322704
0.11672	0.11823	0.116911	0.117483		0.589094	0.262731	0.611171	0.421469		0.325339	0.110796	0.382713	0.127005	0.131119	0.157198		0.297797	0.134175	0.113522	0.112033	0.140714	0.133654	0.629155	0.114868	0.126655	0.117623	0.638471		0.114441	0.700156
0.183737	0.126778	0.123825	0.131658		0.122447	0.120805	0.717582	0.56031		0.208116	0.1191	0.154712	0.295416	0.273637	0.129907		0.362276	0.136731	0.128421	0.516474	0.122199	0.126081	0.486147	0.113884	0.121599	0.114846	0.140839		0.113819	0.688645
0.110621	0.114375	0.119515	0.270438		0.241455	0.575527	0.267121	0.372321		0.120687	0.121115	0.518718	0.451838	0.175189	0.255118		0.193857	0.122543	0.115687	0.376513	0.128846	0.12998	0.488374	0.125224	0.135985	0.112886	0.1223		0.121187	0.493043
0.115535	0.522309	0.170471	0.613267		0.277098	0.118219	0.406404	0.252658		0.110661	0.121929	0.13766	0.793388	0.145003	0.77162		0.47442	0.125559	0.115232	0.237076	0.143874	0.128154	0.78769	0.111814	0.130343	0.121229	0.126566		0.114184	0.713372
0.116273	0.115515	0.531465	0.424778		0.350493	0.237709	0.160887	0.445997		0.155464	0.114609	0.406291	0.140015	0.377029	0.126216		0.119029	0.120237	0.117597	0.145654	0.126839	0.125636	0.457205	0.112645	0.134911	0.115214	0.123375		0.117056	0.50994
0.110417	0.115424	0.116346	0.133273		0.114358	0.120698	0.146789	0.614348		0.112678	0.114502	0.118792	0.543628	0.140313	0.140934		0.119206	0.132792	0.118104	0.550981	0.139829	0.12455	0.313911	0.115722	0.138084	0.1138	0.123629		0.112413	0.334317
0.113662	0.246477	0.119518	0.428446		0.117494	0.48055	0.453499	0.445233		0.116475	0.116555	0.180806	0.124523	0.496742	0.399823		0.459158	0.122275	0.109655	0.112786	0.115587	0.121902	0.716365	0.128844	0.122291	0.117292	0.125457		0.114046	0.499729
0.117309	0.115609	0.118713	0.13633		0.11724	0.718175	0.320418	0.399465		0.110362	0.127685	0.328846	0.132198	0.122936	0.207602		0.452925	0.124488	0.118808	0.143296	0.614181	0.124074	0.128527	0.113774	0.129337	0.232658	0.131625		0.115281	0.905098
0.119121	0.121415	0.112952	0.11345		0.113522	0.721381	0.193496	0.323888		0.115304	0.11689	0.494155	0.55851	0.134846	0.316647		0.230236	0.12203	0.11618	0.576123	0.124021	0.125739	0.132141	0.118159	0.137121	0.118589	0.120052		0.132423	0.528794
0.573743	0.271519	0.117042	0.24913		0.508166	0.31506	0.137133	0.395736		0.114589	0.114587	0.503674	0.144661	0.118276	0.160451		0.538928	0.124698	0.123132	0.206369	0.113051	0.121317	0.526309	0.11877	0.119267	0.11443	0.116266		0.110391	0.355818
	0.115588	0.141018	0.432136		0.119385	0.430568	0.285931	0.612997		0.117032	0.112945	0.505958	0.14004	0.126348	0.126387		0.369393	0.129391	0.117104	0.398636	0.863711	0.122673	0.736691	0.112764	0.125605	0.126958	0.120494			0.211794
	0.113185	0.130539	0.122283		0.467784	0.399918	0.319974	0.21298		0.112669	0.107301	0.432521	0.467407	0.429933	0.126275		0.730518	0.114038	0.145238	0.495567	0.222607	0.129223	0.397174	0.117426	0.150817	0.15695	0.120516			0.583572
	0.120203	0.13251	0.128616		0.341225	0.109605	0.513352	0.659462		0.117429	0.115458	0.442924	0.335061	0.499199	0.713151		0.135537	0.119511	0.112914	0.350756	0.121374	0.116375	0.950737	0.114331	0.123782	0.121347	0.11733			0.159341
	0.142086	0.144536	0.21222		0.674107	0.576648	0.11096	0.464656		0.110023	0.10677	0.288045	0.146384	0.130565	0.166449		0.339086	0.11769	0.122955	0.127776	0.132663	0.155781	0.165589	0.115504	0.125852	0.118378	0.121334			0.837772
	0.121289	0.141419	0.352808		0.696104	0.436241	0.578831	0.423995		0.151152	0.245403	0.510064	0.175139	0.438594	0.467174		0.527133	0.113138	0.11385	0.412776	0.115198	0.136164	0.886245	0.115291	0.131773	0.116101	0.12126			0.459459
	0.117862	0.155115	0.29582		0.843026	0.16012	0.356727	0.458667		0.109145	0.116	0.434498	0.133905	0.135286	0.141719		0.326418	0.120905	0.109513	0.475811	0.123256	0.152237	0.270477	0.115029	0.126913	0.124819	0.125957			0.211796
	0.113045	0.135291	0.129156		0.629663	0.159961	0.120249	0.298984		0.113537	0.114641	0.477608	0.143939	0.582862	0.436061		0.119866	0.123454	0.123507	0.538129	0.18219	0.146899	1.10401	0.127104	0.123568	0.114956	0.116772			0.12777
	0.121774	0.119014	0.715053		0.530155	0.650539	0.277457	0.316278		0.110877	0.109402	0.480582	0.14209	0.674296			0.125787	0.41136	0.125088	0.113283	0.120905	0.119046	0.354528	0.117999	0.124645	0.120287	0.125906			0.844822
	0.116112	0.146874	0.475401		0.511732	0.119538	0.131961	0.326133		0.117693	0.111098	0.116328	0.276067	0.134016			0.311649	0.128617	0.108742	0.272352	0.118429	0.126659	0.3387	0.117957	0.132125	0.135469	0.123533			1.12072
	0.130513	0.109542	0.350871		0.155105	0.582165	0.383027	0.460914		0.112381	0.114635	0.369211	0.140165	0.119012			0.116851	0.387498	0.110636	0.4394	0.122693	0.120722	0.593968	0.117632	0.134174	0.116739	0.393965			0.480432
	0.129734	0.131038	0.37145		1.02312	0.257224	0.111972	0.567879		0.113442	0.181697	0.549628	0.135436	0.52742			0.286659	0.127325	0.112765	0.71049	0.115407	0.125162	0.64311	0.117553	0.127662	0.116737	0.117902			0.905353
	0.129703	0.122594	0.133477		1.07902	0.114633	0.431872	0.17175		0.11274	0.113074	0.471929	0.320959	0.122598			0.273114	0.121698	0.11132	0.781955	0.112497	0.126319	0.403168	0.114062	0.129588	0.114236	0.160438			0.482495
	0.126092	0.156104	0.414807		0.152084	0.567548	0.454951	0.134642		0.113995	0.12036	0.341738	0.162115	0.488147			0.129172	0.131952	0.117573	0.120995	0.128716	0.131287	0.564606	0.114228	0.129487	0.116666	0.119553			0.668485
	0.126414	0.117417	0.608229		0.877093	0.446463	0.12456	0.142646		0.11295	0.112083	0.367177	0.170599	0.40091			0.173774	0.11534	0.108069	0.124802	0.115212	0.115754	0.763444	0.114036	0.124121	0.114186	0.12065			0.868459
	0.131602	0.124979	0.127033		0.260785	0.188217	0.153567	0.380888		0.112016	0.111753	0.323092	0.199008	0.221573			0.130808	0.119243	0.118896	0.140374	0.122016	0.33296	0.447596	0.11259	0.123908	0.145426	0.116833			1.90591
	0.132169	0.126987	0.383321		0.687334	0.671395	0.353222	0.216889		0.114175	0.11372	0.120775	0.196303	0.118316			0.143845	0.113225	0.11606	0.326453	0.134757	0.124746	0.289564	0.11196	0.120705	0.121722	0.125128			0.832925
	0.124942	0.16499	0.332902		0.573213	0.127442	0.140605	0.24336		0.118139	0.108201	0.438701	0.653341	0.766575			0.406001	0.111501	0.12599	0.356831	1.12128	0.120387	0.195844	0.114098	0.113749	0.125196	0.768776			0.992604
	0.374583	0.471815	0.536246		0.122951	0.538256	0.187831	0.176288		0.111725	0.122933	0.460811	0.479468	0.349572			0.452882	0.117346	0.112271	0.411378	0.123132	0.119154	0.429009	0.128454	0.123357	0.122325	0.129683			1.00855
	0.13012	0.473006	0.123905		0.175676	0.889541	0.681832	0.398981		0.120116	0.121012	0.446317	0.288976	0.648078			0.235216	0.119444	0.108765	0.120111	0.291446	0.112507	0.622721	0.112967	0.117602	0.118977	0.123588			1.03704
	0.1312	0.118166	0.129321		0.113237	0.771307	0.829914	0.300301		0.115274	0.12267	0.498904	0.187338	0.118267			0.158658	0.114394	0.109293		0.116997	0.114521	0.26764	0.202766	0.116628	0.13042	0.114783			1.23147
	0.212901	0.239021	0.123654		0.300141	0.315668	0.162895	0.564975		0.109416	0.111277	0.481603	0.163116	0.124723			0.499276	0.117691	0.114545		0.593986	0.120099	1.20037	0.114896	0.116829	0.11738	0.563986			0.261336
	0.132128	0.12048	0.128435		0.124932	0.354268	0.35403	0.583365		0.110594	0.11461	0.1284	0.579019	0.520348			0.281275	0.112277	0.113458		0.115585	0.490301	0.801143	0.118978	0.12985	0.120816	0.114529			0.266678
	0.124525	0.346377	0.132304		0.119107	0.62173	0.178281	0.695704		0.209213	0.355076	0.436672	0.18109	0.119521			0.116708	0.11723	0.128974		0.138136	0.117421	0.575258	0.123301	0.123476	0.112789	0.120232			0.124146
	0.126679	0.358496	0.249374		0.620663	0.139936	0.40877	0.377864		0.119532	0.114651	0.480651	0.347697	0.475503			0.257669	0.113649	0.116894		0.118301	0.122201	0.294071	0.116895	0.127199	0.115805	0.119447			1.53081
	0.148035	0.41309	0.700166		0.317725	0.679626	0.586472	0.334044		0.311706	0.117475	0.323565	0.396376	0.228959			0.124778	0.123122	0.109998		0.120355	0.128476	0.205561	0.113773	0.120661	0.118852	0.123373			1.24385
	0.106136	0.123855	0.12368		0.12914	0.539358	0.114073	0.191457		0.106281	0.120022	0.191261	0.17091	0.118607			0.263365	0.119271	0.117548		0.115545	0.22581	0.758179	0.125327	0.129318	0.120575	0.117488			0.975052
	0.110623	0.124395	0.623817		0.519169	0.325054	0.563658	0.384312		0.142948	0.114032	0.12471	0.20328	0.749962			0.329446	0.121577	0.124179		0.120272	0.128019	0.199075	0.119454	0.115193	0.121944	0.127029			1.05154
	0.644698	0.389307	0.378724		0.581407	0.11337	0.450282	0.410661		0.115862	0.115943	0.42694	0.156874	0.135553			0.344244	0.120051	0.120778		0.125991	0.258886	0.108458	0.117769	0.129201	0.114522	0.135583			0.629006
	0.107918	0.127891	0.372021		0.578581	0.126969	0.2357	0.224715		0.105347	0.11492	0.313352	0.569531	0.119528			0.197197	0.119234	0.125879		0.117094	0.137716	0.176284	0.112498	0.120515	0.117423	0.127636			0.227379
	0.106259	0.15713	0.557746		0.39382	0.125205	0.278706	0.505284		0.105034	0.118452	0.500272	0.686848	0.124523			0.300539	0.129893	0.121069		0.182537	0.13245	0.875272	0.11332	0.121985	0.120293	0.120697			0.45539
	0.122046	0.11814	0.251697		0.646713	0.211616	0.313377	0.120043		0.114585	0.121732	0.494652	0.442766	0.125788			0.230272	0.127445	0.114132		0.130528	0.119842	0.391856	0.168643	0.122019	0.112933	0.116808			0.608601
	0.110047	0.139023	0.119061		0.117892	0.557392	0.576168	0.405008		0.106652	0.116546	0.400876	0.397286	0.118817			0.289643	0.114336	0.115123		0.129661	0.122624	0.117233	0.117251	0.117292	0.121971	0.13232			0.832768
	0.384761	0.113355	0.358508		0.49052	0.644113	0.145509	0.542068		0.569237	0.117128	0.123833	0.187067	0.380859			0.562793	0.119442	0.116099		0.124576	0.109689	0.293949	0.116956	0.114419	0.119277	0.225481			0.963631
	0.106857	0.137461	0.118308		0.127616	0.11713	0.520085	0.122059		0.113232	0.129805	0.3347	0.202969	0.72656			0.476741	0.12777	0.106673		0.144795	0.122175	0.672814	0.119417	0.118364	0.120097	0.625689			0.746662
	0.112419	0.134368	0.648777		0.112701	0.122498	0.132777	0.478304		0.111741	0.238891	0.519739	0.164601	0.125688			0.529059	0.12942	0.123893		0.509588	0.128454	0.383354	0.112896	0.132041	0.118691	0.276518			0.574379
	0.120202	0.644144	0.467441		0.123763	0.508159	0.662794	0.66142		0.107085	0.117814	0.427976	0.522743	0.452873			0.327291	0.125438	0.117291		0.124248	0.123216	0.475729	0.115257	0.126821	0.117737	0.120092			0.258084
	0.418798	0.127337	0.317108		0.106857	0.12273	0.763509	0.45462		0.106465	0.11485	0.388412	0.779083	0.128756			0.160089	0.111488	0.113936		0.123232	0.138529	0.642856	0.140466	0.122418	0.117498	0.130142			0.939163
	0.11286	0.148632	0.117127		0.624872	0.575813	0.61157	0.445506		0.112279	0.121605	0.460615	0.287293	0.117705			0.411625	0.120999	0.112238		0.406076	0.130419	0.39089	0.121605	0.117693	0.128426	0.68499			1.14173
	0.111666	0.391849	0.114513		0.241764	0.842019	0.548575	0.449279		0.110985	0.121155	0.177622	0.186568	0.121667			0.284523	0.116608	0.114407		0.480129	0.143496	0.905245	0.116362	0.118646	0.124127	0.129742			0.550129
	0.109589	0.178499	0.115284		0.357897	0.131316	0.237267	0.530153		0.113396	0.110431	0.181732	0.163117	0.118685			0.157927	0.121807	0.121461		0.131637	0.125132	0.768031	0.121218	0.120219	0.119896	0.124438			1.02206
	0.115937	0.116472	0.263659		0.552448	0.334824	0.125802	0.426179		0.109523	0.127247	0.50988	0.175627	0.123974			0.366475	0.120234	0.107411		0.448761	0.126016	0.569753	0.123999	0.126383	0.119465	0.121059			1.30004
	0.110781	0.11188	0.122035		0.128073	0.545914	0.773162	0.341148		0.112268	0.120795	0.463959	0.175725	0.128527			0.119288	0.114303	0.116168		0.111372	0.121199	0.338024	0.118516	0.117645	0.119041	0.134668			0.952226
	0.110443	0.107967	0.609925		1.2089	0.127721	0.304094	0.528604		0.108201	0.11248	0.471504	0.793948	0.119433			0.399273	0.120994	0.456857		0.121784	0.120521	0.589864	0.124893	0.121618	0.118212	0.113388			0.120359
	0.118886	0.189985	0.529685		0.605441	0.119267	0.465857	0.28176		0.1086	0.135357	0.419556	0.425814	0.556142			0.128763	0.108876	0.117144		0.115294	0.120852	0.150497	0.119805	0.12244	0.123228	0.118448			1.28401
	0.110245	0.128259	0.112152		0.571428	0.788019	0.130915	0.235645		0.220028	0.122481	0.456869	0.240151	0.124116			0.306741	0.121672	0.118177		0.167234	0.12115	0.836323	0.118738	0.116475		0.323856			0.225488
	0.117454	0.137773	0.128794		0.2735	0.466489	0.388634	0.531137		0.113043	0.419195	0.47653	0.446745	0.422111			0.120493	0.135999	0.132514		0.121821	0.123072	0.160815	0.110186	0.111505		0.117997			0.746348
	0.111596	0.361766	0.115988		0.637546	0.130193	0.124312	0.43946		0.137757	0.118099	0.499243	0.156617	0.145631			0.230686	0.417557	0.120768		0.115548	0.127545	0.448848	0.118533	0.121283		0.118398			0.115983
	0.109539	0.116941	0.973152		0.127181	0.538779	0.143523	0.121941		0.118491	0.115212	0.229585	0.220602	0.456299			0.210323	0.464769	0.123809		0.510775	0.115968	0.342835	0.114417	0.115941		0.110665			0.318955
	0.384448	0.11958	1.01475		0.17652	0.12454	0.425015	0.112984		0.117741	0.11808	0.393423	0.134827	0.11691			0.406898	0.412574	0.11738		0.146733	0.124294	0.136575	0.117227	0.115298		0.126361			0.134049
	0.111433	0.118241	0.371752		0.124592	0.210549	0.239524	0.111392		0.109799	0.118151	0.508239	0.604712	0.118125			0.15749	0.128012	0.119103		0.207714	0.119287	0.41381	0.122439	0.118506		0.121631			1.53112
	0.108514	0.113509	0.253846		0.116164	0.683252	0.247089	0.38202		0.111862	0.12313	0.487865	0.139541	0.11794			0.138215	0.116193	0.122872		0.215236	0.524811	0.117511	0.120135	0.115732		0.12064			1.20691
	0.113	0.405837	0.516241		0.273951	0.121226	0.131465	0.904839		0.106762	0.112979	0.485	0.156036	0.119073			0.129363	0.11453	0.130206		0.118716	0.203806	0.123377	0.112884	0.108607		0.122655			1.39346
	0.110673	0.12248	0.117159		0.389729	0.113606	0.431675	0.566798		0.306951	0.115808	0.409904	0.626483	0.478537			0.195626	0.118022	0.126732		0.324512	0.125654	0.700775	0.110051	0.118132		0.114881			1.18517
	0.120978	0.123625	0.114371		0.590736	0.612392	0.410213	0.556104		0.214388	0.119667	0.477374	0.141845	0.120887			0.487415	0.116932	0.131461		0.145802	0.117912	0.801982	0.11702	0.112357		0.345878			0.948315
	0.122804	0.726271	0.266323		0.646834	0.609692	0.123154	0.421342		0.141329	0.278014	0.40097	0.120787	0.121119			0.179915	0.118823	0.127475		0.130436	0.127068	0.451587	0.121058	0.116032		0.118311			0.602067
	0.117183	0.121361	0.449441		0.534172	0.131694	0.12296	0.730506		0.114758	0.114076	0.113654	0.285267	0.11846			0.348271	0.123267	0.129591		0.111767	0.418137	0.12269	0.114519	0.112444		0.300952			0.294872
	0.121842	0.127345	0.23556		0.265364	0.653199	0.141707	0.439943		0.115441	0.115917	0.5701	0.210291	0.117227			0.134232	0.114944	0.117932		0.136537	0.119184	0.738437	0.178549	0.118665		0.122985			0.159818
	0.126675	0.139928	0.115712		0.426177	0.114033	0.474681	0.117115		0.103209	0.122459	0.370815	0.129669	0.40977			0.348845	0.121158	0.130769		0.121625	0.130355	0.454118	0.112306	0.112032		0.132937			0.89009
	0.132888	0.125907	0.414456		0.363396	0.556147	0.412367	0.502052		0.10634	0.115241	0.502036	0.136653	0.425514			0.121355	0.115738	0.115444		0.116047	0.26656	0.775925	0.124322	0.116757		0.174994			1.14755
	0.12666	0.281259	0.345789		0.121102	0.50181	0.43486	0.445513		0.114178	0.314736	0.357839	0.150622	0.11825			0.320594	0.118966	0.123816		0.128438	0.128474	0.5632	0.115279	0.120052		0.1234			0.200956
	0.126817	0.128683	0.134993		0.448064	0.683697	0.636128	0.113858		0.118313	0.122794	0.508828	0.784384	0.456618			0.430373	0.118234	0.117514		0.124854	0.123594	0.809238	0.111066	0.113485		0.11858			0.458097
	0.121319	0.13192	0.122148		0.427933	0.388005	0.747712	0.10713		0.104382	0.116387	0.339554	0.134031	0.375047			0.495693	0.118844	0.14709		0.131672	0.131645	0.530862	0.105907	0.114122		0.123229			0.876368
	0.121266	0.12713	0.560468		0.627115	0.67994	0.587737	0.398065		0.106679	0.10849	0.324791	0.141242	0.122524			0.136897	0.108866	0.465206		0.117306	0.1157	0.119998	0.116833	0.119651		0.426715			0.411637
	0.139663	0.254074	0.11672		0.41482	0.73344	0.304573	0.628939		0.114592	0.113523	0.412427	0.144114	0.120806			0.190801	0.115302	0.114825		0.113756	0.119062	0.368879	0.120927	0.115262		0.122959			0.34308
	0.115686	0.118656	0.122118		0.707622	0.41446	0.525059	0.391384		0.112796	0.114341	0.398821	0.345647	0.116618			0.385801	0.320377	0.109273		0.124213	0.108304	0.394973	0.110383	0.115844		0.120806			0.764006
	0.120364	0.133689	0.11931		0.393405	0.119088	0.734003	0.52453		0.115341	0.11981	0.346438	0.190913	0.121487			0.363928	0.11565	0.116118		0.126865	0.132445	0.724336	0.113896	0.115173		0.134738			1.15015
	0.123323	0.132244	0.388815		0.110583	0.654745	0.126347	0.119171		0.110497	0.123365	0.159259	0.456116	0.199364			0.17138	0.116419	0.108286		0.129139	0.127514	0.676554	0.110715	0.118968		0.131424			0.144742
	0.120314	0.108053	0.714045		0.465307	0.510301	0.459813	0.761271		0.1073	0.122093	0.475791	0.132675	0.526298			0.271699	0.118973	0.113878		0.131174	0.125737	0.80147	0.121515	0.127822		0.123667			2.26112
	0.131852	0.111451	0.810736		0.381806	0.445516	0.239421	0.771812		0.107393	0.106558	0.715265	0.128109	0.128256			0.144252	0.112148	0.118498		0.197239	0.120883	0.151349	0.117039	0.115482		0.127968			0.945405
	0.428692	0.115655	0.601776		0.318769	0.197384	0.579251	0.120087		0.109099	0.110872	0.391983	0.136516	0.504736			0.160057	0.116579	0.139342		0.27333	0.127185	0.564376	0.130199	0.11846		0.123805			0.184539
	0.117375	0.358229	0.552551		0.915353	0.873896	0.6103	0.47208		0.111945	0.116756	0.506954	0.392954	0.123447			0.133718	0.112442	0.112836		0.119277	0.129086	0.92995	0.114389	0.116094		0.122282			0.891795
	0.12643	0.123338	0.12284		0.544441	0.512455	0.412277	0.113244		0.103337	0.114765	0.420155	0.550284	0.133175			0.404839	0.121338	0.106549		0.155617	0.125934	0.58774	0.123301	0.117805		0.125023			0.406821
	0.120615	0.242073	0.147399		0.511958	0.450247	0.508598	0.437011		0.396589	0.115623	0.301471	0.117046	0.270217			0.113443	0.121626	0.115722		0.142398	0.12544	0.499914	0.11754	0.118494		0.134855			1.73867
	0.126928	0.323768	0.120027		0.4116	0.529738		0.403545		0.109146	0.117761	0.418707	0.255165	0.12068			0.112984	0.116018	0.124105		0.125287	0.116003	0.240419	0.122585	0.117344		0.133598			0.981613
	0.121291	0.122509	0.128018		0.692748	0.48262		0.116123		0.23497	0.109758	0.426885	0.131077	0.122633			0.246086	0.114479	0.116109		0.123711	0.111823	0.180113	0.118988	0.110129		0.130891			1.59056
	0.125597	0.138905	0.745263		0.292975	0.551294		0.474828		0.10775	0.113095	0.277436	0.347792	0.126582			0.200956	0.123665	0.113483		0.117176	0.121686	0.451319	0.121832	0.123835		0.122824			1.9583
	0.503803	0.120369	0.670502		0.842382	0.509629		0.295951		0.124741	0.11033	0.294616	0.61431	0.119426			0.178554	0.115497	0.116959		0.256211	0.112422	0.360846		0.115244		0.13578			2.06484
	0.124238	0.124953	0.641165		0.196803	0.359924		0.571434		0.138698	0.113283	0.238767	0.161316	0.12514			0.136296	0.114404	0.124197		0.150293	0.125028	0.466059		0.119478		0.1287			0.988396
	0.269925	0.119159	0.370943		0.572758	0.789859		0.518202		0.119475	0.11539	0.126616	0.135619	0.120677			0.284478	0.11957	0.123908		0.108343	0.113355	0.814067		0.109872		0.131243			0.398325
	0.127775	0.129845	0.120333		0.23569	0.787781		0.380532		0.119361	0.117865	0.388143	0.321892	0.234822			0.475927	0.136669	0.111965		0.106644	0.119494	0.49088		0.120243		0.674613			0.53529
	0.117179	0.119036	1.04915		0.392976	0.95177		0.465104		0.114033	0.107688	0.147049	0.555448	0.447098			0.124001	0.115934	0.114215		0.158909	0.114914	0.297985		0.118385		0.131962			0.786337
	0.126659	0.122175	0.584618		0.443573	0.553594		0.451955		0.108616	0.108602	0.476427	0.134355	0.12138			0.132757	0.121918	0.123109		0.651504	0.120189	0.788384		0.115547		0.12485			1.53238
	0.132152	0.125713	0.119969		0.414843	0.557396		0.532945		0.102217	0.110202	0.155445	0.190381	0.269004			0.500844	0.123197	0.129135		0.200767	0.123094	0.151021		0.119016		0.123685			0.134839
	0.125014	0.309703	0.486349		0.262824	0.596121		0.121507		0.107066	0.112573	0.419662	0.508502	0.116654			0.274922	0.12216	0.120847		0.110174	0.135466	0.683974		0.117299		0.54103			0.970502
	0.151978	0.372081	0.322845		0.550262	0.652447		0.241932		0.106939	0.118753	0.399633	0.322554	0.133752			0.135119	0.345917	0.115427		0.118537	0.126653	0.53357		0.116385		0.128505			1.18453
	0.1373	0.278342	0.322858		0.187706	0.955236		0.309612		0.113746	0.115018	0.416975	0.149587	0.119771			0.1193	0.111499	0.113886		0.11004	0.133081	0.443897		0.112982		0.125976			1.99899
	0.142746	0.116566	0.360339		0.112828	0.476442		0.169519		0.104709	0.116588	0.351315	0.182127	0.173716			0.489908	0.385271	0.124576		0.713139	0.129833	0.73922		0.108666		0.132135			1.85421
	0.147347	0.661574	0.365208		0.475427	0.553861		0.296285		0.173381	0.112507	0.149702	0.208268	0.433465			0.583776	0.126163	0.11816		0.11622	0.12816	0.195949		0.14043		0.751786			0.417123
	0.145875	0.133412	0.122843		0.121247	0.830125		0.136874		0.110416	0.108999	0.383728	0.323961	0.396283			0.377116	0.127572	0.123626		0.111038	0.126042	0.4939		0.117043		0.124385			0.243418
	0.151259	0.122817	0.496987		0.219038	0.170998		0.403537		0.109034	0.11653	0.145464	0.505241	0.504562			0.14858	0.120955	0.127159		0.129041	0.346301	0.458915		0.11931		0.124172			0.119827
	0.110736	0.119476	0.360421		0.294563	0.117889		0.432356		0.106621	0.116302	0.162114	0.214367	0.332532			0.694382	0.124446	0.118495		0.114862	0.12071	0.71872		0.117008		0.121265			0.64686
	0.141364	0.120929	0.613051		0.119354	0.755604		0.441695		0.10633	0.147792	0.500029	0.331329	0.11109			0.429178	0.116808	0.122175		0.363883	0.123161	0.36362		0.115245		0.123076			1.40461
	0.141009	0.122895	0.679206		0.10913	0.120772		0.121133		0.172404	0.113119	0.467983	0.261249	0.480842			0.386659	0.129509	0.12986		0.114395	0.164595	0.152374		0.121334		0.836081			0.433507
	0.133189	0.118506	0.200032		0.840685	0.140294		0.634162		0.105409	0.112571	0.293753	0.412046	0.433458			0.375568	0.126562	0.120674		0.119364	0.12042	0.302997		0.115982		0.12317			1.06708
	0.142322	0.114298	0.722203		0.53999	0.134811		0.44715		0.110489	0.114144	0.156066	0.180405	0.349122			0.117818	0.136494	0.330792		0.108705	0.11652	0.590078		0.1232		0.129151			0.536244
	0.138955	0.123212	0.129613		0.68098	0.128337		0.248048		0.115591	0.112029	0.517914	0.409171	0.113177			0.161004	0.118524	0.120664		0.107267	0.112498	0.320926		0.111452		0.119306			0.918015
	0.127429	0.126264	0.12405		0.45479	0.118389		0.356791		0.211081	0.118615	0.152467	0.167199	0.107612			0.152273	0.115005	0.129634		0.11099	0.124743	0.349602		0.116285		0.6758			0.160484
	0.13706	0.114944	0.233043		0.609074	0.673365		0.494005		0.107905	0.138947	0.463441	0.422724	0.103428			0.144345	0.12366	#VALUE!		0.108201	0.126249	0.177173		0.11942		0.125148			0.424088
	0.141856	0.567205	0.787318		0.269015	0.33416		0.13983		0.112251	0.117759	0.800675	0.188598	0.11392			0.152616	0.117771	0.144861		0.11231	0.133032	0.491611		0.112174		0.121443			0.925001
	0.131553	0.150576	0.31571		0.11662	0.384356		0.121396		0.297794	0.116351	0.371142	0.288046	0.109533			0.225379	0.117097	0.120106		0.117637	0.12313	0.897254		0.113572		0.119309			1.53133
	0.12303	0.14163	0.512936		0.115083	0.121245		0.125457		0.3098	0.128064	0.205911	0.24238	0.117392			0.126513	0.14836	0.114252		0.114022	0.137212	0.574422		0.125194		0.13091			1.30192
	0.127874	0.112501	0.117392		0.322631	0.238277		0.56149		0.108458	0.114767	0.493109	0.203045	0.117099			0.150272	0.121494	0.116548		0.113969	0.126015	0.203832		0.115171		0.137071			1.55992
	0.188539	0.248374	0.520119		0.117239	0.112652		0.515159		0.118424	0.120477	0.154781	0.195521	0.111231			0.410534	0.305576	0.117641		0.141667	0.122334	0.624901		0.114605		0.129409			0.709079
	0.476594	0.212822	0.180301		0.115696	0.665766		0.653193		0.219812	0.111998	0.310634	0.150898	0.110135			0.521558	0.241508	0.124345		0.163474	0.115687	0.120858		0.107315		0.134152			0.123217
	0.124779	0.123377	0.302695		0.671164	0.793508		0.434176		0.115333	0.11538	0.485227	0.20499	0.129748			0.134979		0.118148		0.12725	0.128971	0.142235		0.118407		0.119372			0.23479
	0.229173	0.126226	0.273538		0.401983	0.436066		0.436612		0.108783	0.11041	0.501817	0.145659	0.112034					0.119442		0.124227	0.120769	0.574016		0.111917		0.124532			0.627354
	0.115692	0.141799	0.588911		0.454608			0.689276		0.11319	0.121323	0.502729	0.146019	0.446382					0.122504		0.260706	0.303824	0.121492		0.115294		0.118274			1.26955
	0.130334	0.130023	0.252332		0.396401			0.432136		0.139092	0.115662	0.492146	0.139535	0.115304					0.127346		0.12299	0.1257	0.12471		0.117321		0.123297			0.531819
	0.152265	0.129533	0.155941		0.245422			0.115248		0.121799	0.118986	0.138387	0.149091	0.107643					0.118653		0.138801	0.120893	0.617238		0.121222		0.112188			0.860872
	0.445093	0.12145	0.185513		1.29577			0.113828		0.210088	0.114304	0.467464	0.122219	0.11317					0.121121		0.121467	0.121227	0.114052		0.116214		0.117742			0.537188
	0.112137	0.356707	0.129792		1.06631			0.317678		0.10476	0.113229	0.46437	0.14935	0.115227					0.124997		0.362503	0.131812	0.86333		0.128488		0.124776			0.529397
	0.113989	0.12813	0.129385		0.790886			0.53895		0.117836	0.119237	0.44912	0.240013	0.138604					0.111694		0.11982	0.127019	0.26061		0.119851		0.121105			0.634272
	0.113351	0.127254	0.116389		0.120583			0.747714		0.365904	0.120583	0.496224	0.147034	0.338699					0.113748		0.118577	0.127657	0.617828		0.139745		0.123521			0.944217
	0.110781	0.116807	0.221831		0.394309			0.256701		0.697444	0.119541	0.143604	0.157028	0.109589					0.11296		0.157115	0.12706	0.383673		0.121763		0.125965			0.932545
	0.122647	0.249567	0.216904		0.454754			0.130596		0.202061	0.126962	0.373346	0.129092	0.114564					0.117024		0.121921	0.139612	0.194293		0.124236		0.118936			1.10188
	0.109968	0.113266	0.125163		0.132833			0.288234		0.12061	0.1109	0.377413	0.160958	0.110031					0.11678		0.187112	0.118475	0.352189		0.123747		0.117853			0.960815
	0.123646	0.12492	0.120093		0.112288			0.425516		0.130608	0.108965	0.453281	0.18445	0.109325					0.11197		0.119343	0.11934	0.547716		0.122028		0.115608			0.993138
	0.112906	0.11372	0.356815		0.449518			0.134762		0.19187	0.110608	0.502411	0.123916	0.11097					0.116549		0.122821	0.121336	0.562655		0.123911		0.128099			0.24671
	0.115826	0.116309	0.181637		0.357004			0.31514		0.126952	0.118781	0.115032	0.504268	0.111451					0.1146		0.141868	0.128177	0.575778		0.131019		0.145371			0.146609
	0.106762	0.119972	0.118119		0.956268			0.115687		0.129934	0.115809	0.458943	0.181509	0.123132					0.129526		0.11871	0.117688	0.591447		0.126855		0.343887			1.12432
	0.109286	0.113177	0.113534		0.119533			0.426168		0.13082	0.123827	0.609616	0.1716	0.34129					0.116924		0.117983	0.134673	0.706901		0.134177		0.108831			0.83634
	0.109894	0.127465	0.129649		1.00545			0.154049		0.127144	0.475869	0.199194	0.269352	0.367466					0.114132		0.117469	0.243831	0.498263		0.127652		0.115894			0.577991
	0.38832	0.115721	0.130165		0.589256			0.124037		0.128325	0.122215	0.696804	0.161732	0.122702					0.12347		0.119131	0.123093	0.179028		0.116821		0.127946			0.448939
	0.115887	0.116038	0.556422		0.69411			0.326236		0.207972	0.118017	0.185163	0.44018	0.11472					0.11392		0.698773	0.125413	0.505319		0.116912		0.119533			0.839137
	0.129272	0.243504	0.572117		0.597749			0.14678		0.133378	0.13109	0.124535	0.346327	0.114772					0.116401		0.187022	0.118432	0.722242		0.121032		0.112306			1.15578
	0.115804	0.114502	0.119506		0.836194			1.21266		0.116532	0.12023	0.442949	0.163423	0.156217					0.107807		0.12455	0.132438	0.374622		0.128785		0.275011			1.1449
	0.336817	0.116169	0.370783		0.491374			0.404814		0.119135	0.291368	0.490933	0.175843	0.146088					0.119433		0.121819	0.209976	0.781811		0.121191		0.112734			0.977921
	0.111346	0.112083	0.15945		0.129066			0.12267		0.139678	0.120741	0.667467	0.148934	0.113141					0.119167		0.129604	0.114726	0.107157		0.12449		0.120532			0.460088
	0.112983	0.114889	0.185194		0.256445			0.215055		0.124399	0.109565	0.357054	0.191442	0.118861					0.107631		0.180582	0.116933	0.116		0.114232		0.112679			0.795566
	0.120856	0.114844	0.398895		0.665613			0.121291		0.210559	0.114818	0.121409	0.189856	0.113986					0.127088		0.118484	0.116905	0.260973		0.127444		0.1177			0.509532
	0.115082	0.116703	0.602907		0.531092			0.374745		0.264003	0.117172	0.31032	0.143546	0.587675					0.112397		0.122318	0.124637	0.297887		0.121812		0.125868			0.557357
	0.107949	0.11799	0.525425		0.112282			0.119994		0.12464	0.112949	0.344633	0.548817	0.150641					0.116854		0.118353	0.116739	0.26809		0.121829		0.117322			1.19254
	0.118031	0.122957	0.138055		0.115819			0.365752		0.406042	0.121883	0.453793	0.518974	0.672798					0.120514		0.135029	0.120022	0.129687		0.125559		0.117038			0.830186
	0.13121	0.116337	0.501757		0.252435			0.131812		0.137818	0.117606	0.117323	0.501758	0.242796					0.144177		0.124654	0.125452	0.137515		0.117874		0.114637			0.90992
	0.129477	0.290015	0.564309		0.304916			0.15025		0.159497	0.116063	0.521576	0.464888	0.117235					0.118743		0.121225	0.198404	0.113022		0.10841		0.11574			0.192902
	0.112921	0.117474	0.413526		0.493125			0.132069		0.127531	0.117736	0.44016	0.464262	0.372874					0.11231		0.118682	0.117332	0.119275		0.116016		0.114369			0.399541
	0.234699	0.112178	0.166516		0.132998			#VALUE!		0.11888	0.111694	0.495049	0.163491	0.130942					0.11826		0.492657	0.119595	0.697705		0.113698		0.275228			0.917828
	0.113134	0.177411	0.137991		0.634972			0.430523		0.144878	0.10984	0.298476	0.140317	0.256877					0.118815		0.126131	0.140379	0.433164		0.116725		0.116807			0.652538
	0.110386	0.154081	0.140447		1.06892			0.34554		0.117002	0.121058	0.168596	0.140402	0.11564					0.123737		0.272059	0.115896	0.766198		0.113698		0.120301			0.756036
	0.113662	0.1116	0.51535		0.110128			0.256809		0.117694	0.131056	0.279402	0.155835	0.370855					0.112914		0.118499	0.129057	0.705729		0.113429		0.110798			0.847235
	0.516765	0.123554	0.340016		0.797045			0.504976		0.146262	0.114799	0.323137	0.267114	0.139287					0.11742		0.118777	0.124469	0.43917		0.122762		0.112214			0.608337
	0.112331	0.118446	0.415595		0.3876			0.649115		0.11685	0.125719	0.124435	0.204705	0.141862					0.117011		0.229537	0.128535	0.439633		0.10895		0.115687			0.701316
	0.117084	0.130167	0.119081		0.387021			0.246819		0.129372	0.111555	0.421671	0.115164	0.119099					0.110627		0.119683	0.155623	0.686586		0.11294		0.368987			1.22739
	0.108948	0.120334	0.120377		0.289393			0.379942		0.132998	0.116496	0.289979	0.138784	0.621495					0.11472		0.116614	0.116589	0.572276		0.113203		0.110851			0.897415
	0.109292	0.236132	0.131858		0.314412			0.375603		0.176542	0.113384	0.521546	0.238834	0.257331					0.118972		0.131567	0.11637	0.441135		0.118805		0.112969			1.26479
	0.118851	0.10997	0.120649		0.121408			0.554788		0.120697	0.129925	0.471466	0.297411	0.120018					0.117147		0.121345	0.115752	0.667308		0.113239		0.115867			0.948267
	0.109611	0.114816	0.128886		0.224654			0.544777		0.14363	0.507657	0.250456	0.158474	0.348142					0.116733		0.116272	0.118166	0.12788		0.112467		0.114548			0.621655
	0.120213	0.134708	0.129427		0.560808			0.580822		0.133271	0.122336	0.459869	0.340935	0.119929					0.118824		0.118437	0.150378	0.295213		0.107511		0.114033			0.187462
	0.112468	0.138203	0.857007		0.523551			0.463146		0.12173	0.112665	0.316404	0.176144	0.820189					0.119855		0.114132	0.114726	0.510249		0.115434		0.793759			0.70988
	0.109992	0.221851	0.371984		0.534306			0.116434		0.121137	0.115691	0.279849	0.22594	0.131991					0.123465		0.125522	0.120959	0.263268		0.111935		0.821347			0.606096
	0.444516	0.131773	0.717197		0.298532			0.627625		0.17992	0.314072	0.488478	0.147039	0.122603					0.121926		0.115231	0.166222	1.11794		0.121531		0.118571			0.497252
	0.112015	0.120397	0.667383		0.118737			0.465497		0.138527	0.111471	0.115334	0.37607	0.31793					0.12343		0.122475	0.118001	0.524435		0.115427		0.118689			0.573473
	0.553203	0.116837	0.477914		0.559824			0.345156		0.127931	0.123383	0.363949	0.230746	0.109697					0.149956		0.121329	0.123474	0.292408		0.126804		0.11875			0.626057
	0.110265	0.585362	0.137602		0.598119			0.323377		0.382369	0.634954	0.121726	0.126969	0.133903					0.120367		0.122269	0.118998	0.392187		0.11404		0.127141			0.337568
	0.115106	0.124748	0.792035		0.447891			0.344962		0.250386	0.116535	0.512091	0.16193	0.126611					0.119876		0.117974	0.117884	0.335517		#VALUE!		0.114554			0.570994
	0.118142	0.145045	0.566041		0.292005			0.38795		0.123105	0.118646	0.37844	0.599955	0.290903					0.115108		0.312114	0.118141	0.680584		0.113921		0.137188			0.313831
	0.117153	0.310341	0.458597		0.504963			0.352044		0.125605	0.11635	0.509725	0.550906	0.130396					0.133563		0.117495	0.120845	0.379717		0.117422		0.424101			0.178095
	0.126749	0.120695	0.129444		0.11304			0.286539		0.117971	0.115807	0.449854	0.158196	0.258906					0.122435		0.115026	0.118315	0.651054		0.113583		0.257335			0.395847
	0.118392	0.121812	0.130903		0.358262			0.556452		0.370711	0.118761	0.16618	0.137982	0.114631					0.129214		0.117079	0.508212	0.633833		0.11311		0.11604			0.988276
	0.115284	0.115246	0.407294		0.655034			0.37814		0.304828	0.129618	0.382726	0.348421	0.113376					0.121597		0.117599	0.111016	0.806316		0.11215		0.13124			0.941601
	0.11495	0.121328	0.127613		0.524468			0.125549		0.121715	0.120532	0.420663	0.161719	0.121093					0.141438		0.119804	0.155479	0.285204		0.121918		0.139517			0.728933
	0.116728	0.108735	0.381283		0.124313			0.41401		0.121676	0.1164	0.488319	0.162591	0.123451					0.132834		0.117194	0.119614	0.628783		0.113273		0.328131			0.569522
	0.134059	0.120682	0.400408		0.974429			0.204488		0.124007	0.112167	0.47974	0.13328	0.117483					0.109278		0.122034	0.116945	0.625788		0.109278		0.31705			0.389418
	0.113992	0.125838	0.669483		0.431867			0.690206		0.11772	0.123095	0.124019	0.159143	0.115532					0.486891		0.259232	0.132483	0.779534		0.111723		0.78495			0.286601
	0.116829	0.135551	0.585891		0.405061			0.123107		0.133532	0.123752	0.493041	0.410048	0.279525					0.116211		0.432546	0.109362	0.309717		0.110875		0.130977			0.128296
	0.122321	0.135787	0.342148		0.378446			0.155582		0.116532	0.112885	0.392424	0.203667	0.263944					0.115005		0.301431	0.122785	0.124799		0.110186		0.1447			0.615345
	0.12141	0.128675	0.567561		0.236822			0.211399		0.125995	0.114492	0.192104	0.134875	0.363783					0.112687		0.166184	0.117077	0.741625		0.110999		0.136793			0.859377
	0.118184	0.111744	0.116589		0.49216			0.178229		0.123755	0.119888	0.346067	0.157704	0.241411					0.109782		0.163472	0.113576	0.474475		0.118578		0.136185			0.229651
	0.108646	0.123023	0.149581		0.112256			0.602355		0.125809	0.12234	0.118954	0.132657	0.115327					0.117127		0.118612	0.11566	0.556605		0.119271		0.367832			0.578638
	0.12023	0.11277	0.133925		1.12664			0.90059		0.129441	0.114029	0.308631	0.147786	0.526728					0.115995		0.618326	0.140744	0.224781		0.114119		0.13158			0.486709
	0.665483	0.124609	0.746796		0.686314			0.394202		0.12668	0.112518	0.135978	0.160921	0.109323					0.115031		0.142485	0.114036	0.652426		0.114536		0.112679			0.141417
	0.116726	0.124232	0.362923		0.208541			0.692632		0.134275	0.115486	0.481461	0.155967	0.12084					0.111482		0.117869	0.123566	0.585272		0.119312		0.823786			0.664439
	0.116506	0.11865	0.11583		0.584636			0.130387		0.136485	0.117662	0.264149	0.279535	0.12459					0.118925		0.120746	0.117333	0.823908		0.11429		0.349677			0.576091
	0.121921	0.399049	0.129177		0.527673			0.588158		0.127926	0.117438	0.160768	0.152688	0.11562					0.113723		0.118805	0.125907	0.56182		0.115738		0.120319			0.961687
	0.112782	0.133138	0.120962		0.314906			0.248572		0.11926	0.113979	0.475576	0.231988	0.11355					0.329837		0.782252	0.119955	0.706013		0.109272		0.180471			1.09271
	0.115919	0.128001	0.354103		0.487647			0.122002		0.129896	0.594714	0.450258	0.324218	0.479095					0.115018		0.124817	0.116408	0.656404		0.11574		0.122248			0.29327
	0.120765	0.301343	0.116422		0.822665			0.332243		0.11831	0.115742	0.282498	0.520788	0.476355					0.129773		0.13695	0.115951	0.53279		0.124203		0.122049			0.660544
	0.112509	0.116488	0.116463		0.224759			0.130252		0.134398	0.120812	0.239466	0.409745	0.482569					0.124268		0.120808	0.111622	0.655013		0.117146		0.13198			1.09812
	0.114909	0.111066	0.118387		0.274046			0.142624		0.121065	0.113112	0.461965	0.175059	0.230824					0.126674		0.117195	0.111467	0.341471		0.111588		0.120547			1.40347
	0.119836	0.121956	0.500968		0.331137			0.343453		0.124876	0.116505	0.265047	0.637273	0.119697					0.117171		0.257831	0.121085	0.27276		0.115457		0.552456			0.889036
	0.120251	0.11488	0.397157		0.115715			0.334558		0.183674	0.114129	0.459139	0.162708	0.208282					0.112203		0.111238	0.121299	0.517445		0.114199		0.139209			1.09731
	0.133063	0.136004	0.118596		0.397764			0.312726		0.122167	0.116739	0.391074	0.155206	0.660184					0.112908		0.131678	0.125459	0.726469		0.115641		0.12679			0.654205
	0.128799	0.129115	0.160846		0.12596			0.637307		0.119752	0.121157	0.112758	0.468946	0.654955					0.120926		0.109141	0.115989	0.475021		0.116401		0.118527			1.10947
	0.115544	0.125034	0.122117		0.124606			0.212705		0.124308	0.120103	0.376352	0.148096	0.11614					0.115683		0.123577	0.188552	0.74985		0.123609		0.54737			0.762026
	0.116844	0.607407	0.11397		0.125059			0.337073		0.126844	0.109523	0.214332	0.448597	0.392781					0.108909		0.116402	0.487192	0.75235		0.116569		0.125915			0.509983
	0.49212	0.121118	0.71704		0.758065			0.173235		0.12675	0.116062	0.121557	0.516298	0.136844					0.125659			0.119695	0.439005		0.120713		0.128432			0.919074
	0.118932	0.146834	0.644956		0.126294			0.124352		0.129219	0.117114	0.407883	0.157954	0.261994					0.123297			0.116046	0.34581		0.111269		0.118713			0.763149
	0.117931	0.12952	0.677462		0.373792			0.3879		0.117493	0.116018	0.251673	0.151185	0.122035					0.112617			0.118275	1.07891		0.120031		0.134077			1.02693
	0.122387	0.499298	0.603113		0.137683			0.420926		0.114564	0.114289	0.434586	0.936601	0.41412					0.109625			0.118448	0.463443		0.116855		0.120145			0.117462
	0.120418	0.128926	0.639522		0.118162			0.336877		0.123103	0.11783	0.118087	0.336965	0.303462					0.110439			0.115086	0.819033		0.114884		0.805049			0.902049
	0.366922	0.48026	0.115589		0.859022			0.402647		0.118702	0.119793	0.410008	0.187625	0.326056					0.11148			0.127268	0.477686		0.114121		0.119791			0.525872
	0.245138	0.123364	0.287818		0.383671			0.389019		0.137067	0.109496	0.241691	0.772766	0.303021					0.108479			0.117264	0.122211		0.114441		0.125845			0.691459
	0.123535	0.129187	0.290803		0.652234			0.595397		0.127211	0.114639	0.48625	0.153833	0.111728					0.112663			0.122317	0.428992		0.11346		0.126035			0.754994
	0.114365	0.118991	0.673819		0.184489			0.121131		0.124849	0.113161	0.414245	0.384383	0.148718					0.116912			0.110997	1.02794		0.117999		0.441489			1.37828
	0.117269	0.132233	0.39992		0.535332			0.137385		0.115177	0.112987	0.113714	0.369233	0.294788					0.11939			0.118202	0.37351		0.11585		0.115645			1.74801
	0.120221	0.123472	0.78028		0.356186			0.270578		0.13885	0.121011	0.134198	0.317791	0.452339					0.125527			0.1263	0.115993		0.111302		0.133107			0.4616
	0.122392	0.40191	0.356952		0.12741			0.383766		0.127693		0.122844	0.387576	0.124354					0.116328			0.12262	0.690978		0.116961		0.132492			0.730383
	0.118709	0.124501	0.118019		0.121956			0.487556		0.115867		0.513878	0.160345	0.114221					0.117824			0.124665	0.397754		0.114678		0.355268			0.520983
	0.343512	0.136571	0.123938		0.632045			0.62839		0.155845		0.439184	0.275098	0.107334					0.114851			0.12432	0.550142		0.117909		0.122991			1.09743
	0.12088	0.130122	0.553779		0.554046			0.533192		0.13425		0.329482	0.290649	0.126254					0.132916			0.128589	0.779382		0.118537		0.123195			0.445557
	0.120771	0.33787	0.485095		0.389391			0.449121		0.120134		0.268951	0.143397	0.119347					0.12879			0.115276	0.130417		0.142294		0.124175			0.852235
	0.121285	0.127382	0.122179		0.126588			0.347794		0.129494		0.417947	0.268014	0.119839					0.124373			0.43123	0.345788		0.124846		0.121385			0.819372
	0.123755	0.129653	0.537109		0.478742			0.164894		0.126311		0.123212	0.149246	0.176666					0.121952			0.129681	0.356499		0.120939		0.129003			0.585894
	0.122944	0.127542	0.577652		0.130462			0.395979		0.132818		0.391583	0.130764	0.362907					0.12328			0.122529	0.12623		0.123368		0.123969			1.56713
	0.123103	0.114488	0.118647		0.126725			0.121728		0.193477		0.471333	0.305414	0.117073					0.117641			0.114671	1.03786		0.122939		0.155335			1.73068
	0.129962	0.314656	0.780065		0.197853			0.295111		0.121402		0.128757	0.162074	0.122706					0.113331			0.122499	0.494301		0.128788		0.149225			0.981084
	0.259431	0.170266	0.118079		0.133042			0.132565		0.114464		0.123999	0.160563	0.118347					0.131322			0.114304	0.651344		0.125782		0.113974			0.12026
	0.122763	0.117736	0.381507		1.05251			0.139442		0.117916		0.390698	0.520487	0.437982					0.11808			0.112334	0.4123		0.129886		0.129351			1.35619
	0.117548	0.138495	0.121951		0.135339			0.440017		0.116277		0.489021	0.133665	0.121406					0.117547			0.182327	0.172961		0.152642		0.143018			1.57779
	0.114872	0.337653	0.642777		0.749203			0.562543		0.21703		0.154453	0.20554	0.12563					0.124191			0.119708	0.406623		0.1515		0.122602			1.05072
	0.11386	0.127472	0.114484		0.5372			0.307289		0.125789		0.33764	0.452387	0.12668					0.124867			0.138686	0.679751		0.140905		0.124268			1.07326
	0.120179	0.126294	0.119338		0.49019			0.331459		0.276435		0.211825	0.300917	0.123991					0.111102			0.120645	#VALUE!		0.128375		0.302999			0.475529
	0.121268	0.120161	0.607016		0.139675			0.289811		0.333832		0.465106	0.173566	0.125319					0.120949			0.11931	0.587226		0.140489		0.528256			0.195877
	0.121747	0.385325	0.306813		0.438885			0.445706		0.131624		0.509947	0.52289	0.116295					0.13486			0.13678	0.116093		0.148237		0.118518			1.29793
	0.118056	0.114284	0.661227		0.740153			0.503013		0.123635		0.301101	0.170921	0.582098					0.130101			0.124402	0.121605		0.141711		0.12412			0.429025
	0.130389	0.142618	0.558971		0.643508			0.454253		0.393928		0.438371	0.13798	0.170041					0.131898			0.117705	0.126326		0.13983		0.118112			0.440157
	0.122191	0.120519	0.124779		0.512858			0.615706		0.120026		0.354863	0.300288	0.125328					0.143961			0.122596	0.181239		0.147644		0.412392			0.687732
	0.123414	0.115668	0.462424		0.130207			0.933873		0.128866		0.476524	0.470797	0.304422					0.108992			0.118582	0.473416		0.144195		0.124565			1.11133
	0.133154	0.110606	0.126463		0.137703			0.502761		0.139682		0.408814	0.455212	0.199464					0.115982			0.147294	0.205808		0.147211		0.630569			0.354491
	0.132727	0.126848	0.129205		0.132322			0.615544		0.127357		0.330784	0.365643	0.2063					0.118867			0.119539	0.529162		0.135382		0.117899			0.23728
	0.122379	0.121903	0.733532		0.406356			0.58772		0.126868		0.147801	0.289772	0.118108					0.121328			0.120148	0.126338		0.154624		0.13114			0.78237
	0.123104	0.518105	0.114823		0.542633			0.650944		0.118621		0.411892	0.354772	0.634891					0.129663			0.119719	0.110192		0.11681		0.12088			0.795178
	0.259175	0.123116	0.164614		0.136657			0.568116		0.115056		0.468192	0.308424	0.11993					0.12997			0.127884	0.140364		0.122842		0.119346			1.50732
	0.140795	0.121608	0.449084		0.241867			0.356778		0.125715		0.445554	0.140183	0.114697					0.122014			0.114792	0.352256		0.319495		0.434747			1.13744
	0.117487	0.128983	0.132096		0.276269			0.353204		0.114801		0.318906	0.15087	0.108697					0.119801			0.123657	0.206597		0.1294		0.346798			0.713508
	0.409018	0.13155	0.327436		0.134528			0.188157		0.126847		0.222018	0.1594	0.113413					0.122571			0.119954	0.29778		0.116517		0.117235			0.622855
	0.119363	0.127052	0.286873		0.422777			0.574104		0.590358		0.467559	0.433732	0.139142					0.117918			0.119738	0.495194		0.113361		0.123225			1.80094
	0.131156	0.121801	0.122636		0.465834			0.475197		0.120306		0.393646	0.117942	0.434778					0.120955			0.128746	0.359649		0.12477		0.6962			1.03614
	0.110378	0.117164	0.481635		0.249216			0.608584		0.177468		0.122464	0.44727	0.117159					0.119931			0.12204	0.350448		0.124683		0.123761			0.825287
	0.133255	0.122669			0.631667			0.246945		0.126495		0.367401	0.284432	0.315331					0.124953			0.138469	0.233389		0.11307		0.742228			0.634709
	0.439839	0.130865			0.551388			0.752959		0.403873		0.44636	0.25496	0.407473					0.111881			0.125002	0.311435		0.116575		0.124063			0.368633
	0.115582	0.128092			0.192014			0.151865		0.120886		0.433655	0.334559	0.119649					0.104644			0.118185	0.133741		0.113259		0.11987			0.486565
	0.388593	0.200519			0.224708			0.366182		0.133144		0.482317	0.320299	0.203412					0.124605			0.597885	0.459225		0.117077		0.126868			1.00559
	0.122684	0.123482			0.227973			0.431773		0.120668		0.481961	0.134353	0.11889					0.112786			0.129423	0.397604		0.113048		0.120273			0.131175
	0.350839	0.13264			0.976			0.421045		0.141511		0.318832	0.213216	0.119983					0.112318			0.131831	0.134409		0.121968		0.1245			0.315101
	0.538804	0.116835						0.138062		0.113353		0.115456	0.501032	0.127566					0.115121			0.12628	0.142367		0.125435		0.393951			0.554078
	0.280807	0.122772						0.133648		0.120612		0.509659	0.291718	0.124045					0.115132			0.116576	0.389706		0.112201		0.11764			0.137426
	0.135921	0.129203						0.32249		0.118952		0.112457	0.210005	0.117623					0.118139			0.121194	0.13017		0.119034		0.120315			0.600854
	0.109991	0.325535						0.456203		0.127789		0.515308	0.358649	0.373315					0.113425			0.117801	0.117108		0.118587		0.119507			0.491026
	0.120423	0.117975						0.637515		0.120998		0.510747	0.493235	0.115198					0.110465			0.110601	0.236318		0.133672		0.11804			1.31456
	0.818677	0.114848						0.330785		0.117158		0.110585	0.208979	0.119354					0.112499			0.11572	0.394286		0.159194		0.475872			1.39316
	0.107598	0.214024						0.571904		0.112103		0.379016	0.148479	0.437645					0.27957			0.116649	0.321154		0.116673		0.123615			0.245698
	0.124006	0.130688						0.26275		0.116129		0.419476	0.789377	0.452701					0.115443			0.12012	0.263963		0.119499		0.113641			1.08087
	0.116106	0.116653						0.292218		0.120226		0.475806	0.194497	0.115595					0.11657			0.112685	0.739656		0.123445		0.523946			0.528034
	0.389644	0.121647						0.451395		0.203107		0.434443	0.311632	0.146623					0.118936			0.12387	0.165677		0.113176		0.118976			0.669072
	0.136519	0.125668						0.561468				0.505591	0.15555	0.117952					0.121095			0.195447	0.524753		0.118528		0.1171			1.62181
	0.126061	0.114853						0.437946				0.581234	0.135444	0.117699					0.119216			0.112085	0.582633		0.125861		0.122159			0.482282
	0.157541	0.119626						0.470279				0.502145	0.225416	0.689295					0.124903			0.114044	0.605756		0.11483		0.131744			1.4345
	0.125332	0.128071						0.618218				0.560999	0.533528	0.110142					0.136047			1.39241	0.607481		0.126584		0.118111			1.4902
	0.110285	0.127388						0.387866				0.127832	0.465362	0.494333					0.124135			0.120954	0.193075		0.124209		0.129762			0.132476
	0.11676	0.120763						0.15729				0.120199	0.67239	0.115439					0.123369			0.552051	0.119302		0.126572		0.118765			0.130797
	0.115297	0.119475						0.31262				0.121531	0.133097	0.226089					0.162404			0.116165	0.116045		0.119768		0.118184			0.274347
	0.126855	0.228599						0.373018				0.905389	0.172372	0.228011					0.120846			0.115087	0.287249		0.126573		0.600786			0.524557
	0.135953	0.123862						0.607642				0.775767	0.296965	0.115801					0.123089			0.116036	0.720133		0.127981		0.117634			0.746692
	0.203737	0.111598						0.392903				0.133094	0.149396	0.442579					0.144287			0.118951	0.98627		0.116368		0.681407			1.18952
	0.111801	0.11778						0.130911				0.281733	0.143777	0.122248					0.132129			0.12746	0.534113		0.141906		0.479561			1.06514
	0.114363	0.2744						0.280571				0.319648	0.331682	0.347626					0.125499			0.12553	0.964283		0.121501		0.117098			0.613348
	0.353027	0.113904						0.253261				0.30814	0.286403						0.131076			0.117017	0.374893		0.128672		0.124518			0.252836
	0.13745	0.117169						0.634181				0.109823	0.156308						0.126445			0.121113	0.486841		0.123953		0.121372			1.56713
	0.242881	0.117318						0.665539				0.124554	0.128973						0.119551			0.731944	0.314065		0.117556		0.115954			0.456637
	0.456434	0.191368						0.304234				0.278073	0.186832						0.125549			0.118004	0.276044		0.117864		0.555285			1.0209
	0.117083	0.121849						0.562408				0.128774	0.54933						0.121847			0.117092	0.484664		0.125154		0.121296			1.12172
	0.576966	0.118562						0.466031				0.302495	0.215237						0.122816			0.319169	0.494963		0.127036		0.120142			0.130022
	0.130944	0.230245						0.130751				0.426579	0.171831						0.123002			0.135214	0.481796		0.125453		0.131022			1.18953
	0.276396	0.126246						0.405153				0.355541	0.130324						0.128826			0.128223	0.649711		0.127796		0.121786			0.975572
	0.110076	0.124909						0.138503				0.505496	0.445625						0.160547			0.11916	0.436674		0.116696		0.34298			0.877804
	0.735339	0.114437						0.315175				0.524509	0.564414						0.1205			0.122337	0.244012		0.124983		0.1252			0.590705
	0.115747	0.12601						0.532913				0.11774	0.270842						0.125223			0.137546	0.520461		0.126377		0.118016			0.624726
	0.133001	0.157006						0.64813				0.476443	0.149882						0.119994			0.115033	0.466742		0.140615		0.375545			0.664823
	0.131396	0.375546						0.116728				0.26078	0.233832						0.136023			0.619389	0.116837		0.108967		0.121116			0.966256
	0.132766	0.299826						0.479726				0.589965	0.217283						0.129112			0.122304	0.257002		0.10331		0.121234			0.768195
	0.133838	0.119248						0.312302				0.522548	0.171408						0.113573			0.118722	0.967088		0.116324		0.590521			0.869873
	0.134316	0.79948						0.552039				0.370718	0.164608						0.123687			0.122482	0.527919		0.106657		0.126472			0.126359
	0.158997	0.254641						0.45006				0.480661	0.253234						0.122477			0.123608	0.368255		0.109588		0.106897			0.926892
	0.131649	0.169386						0.273278				0.214029	0.136362						0.118941			0.121735	0.430864		0.113744		0.113155			0.712782
	0.1258	0.220286						0.135101				0.442708	0.326181						0.140826			0.124904	0.294596		0.112897		0.110198			0.132299
	0.136669	0.577362						0.402742				0.464522	0.298568						0.128703			0.114762	0.657144		0.115658		0.117693			0.779714
	0.135842	0.118208						0.280625				0.224201	0.382548						0.279985			0.121269	0.666648		0.114085		0.114634			0.172218
	0.139262	0.117734						0.527451				0.424236	0.1274						0.124181			0.127408	0.468903		0.113589		0.10979			1.15074
	0.135352	0.43098						0.381291				0.340689	0.136933						0.140269			0.122214	0.597926		0.108619		0.773051			0.831007
	0.134597	0.121116						0.560843				0.114239	0.137838						0.122185			0.11784	0.255282		0.134796		0.109258			0.131887
	0.138969	0.124368						0.408478				0.12431	0.163035						0.116797			0.117827	0.436776		0.115444		0.344476			0.156788
	0.131128	0.114229						0.700893				0.410309	0.26555						0.119009			0.128202	0.637918		0.114404		0.40216			0.50884
	0.130202	0.122663						0.411572				0.14316	0.144966						0.113959			0.109801	0.519993		0.118877		0.113526			0.298556
	0.11972	0.129903						0.541058				0.662066	0.332724						0.11414			0.790699	0.667511		0.111454		0.11111			0.191669
	0.124035	0.128283						0.342454				0.6582	0.309483						0.114744			0.122059	0.551852		0.113502		0.828781			0.357401
	0.136011	0.120028						0.347117				0.475358	0.131898						0.111997			0.11894	0.583692		0.114683		0.113329			0.140714
	0.124112	0.113792						0.550677				0.112745	0.291081						0.129016			0.129959	0.122386		0.116869		0.12179			0.790153
	0.121713	0.120727						0.57274				0.471952	0.167242						0.215201			0.124873	0.65218		0.112521		0.10869			0.973718
	0.124151	0.491677						0.122616				0.498565	0.219354						0.122978			0.131412	0.123627		0.113292		0.576043			0.658443
	0.12966	0.121654						0.585437				0.487502	0.409397						0.112038			0.124931	0.639349		0.112696		0.108562			0.585027
	0.124114	0.131137						0.462818				0.387837	0.258439						0.125453			0.11954	0.45015		0.117108		0.109085			0.438859
	0.480621	0.117149						0.307932				0.160593	0.364273						0.156414			0.11338	0.519273		0.112892		0.111416			1.12584
	0.118777	0.120426						0.125913				0.248087	0.161812						0.122972			0.120265	0.198549		0.12561		0.104514			0.509352
	0.131991	0.1305						0.11712				0.622361	0.428471						0.129841			0.115447	0.543626		0.112381		0.111583			0.826132
	0.123634	0.129942						0.620854				0.499671	0.530142						0.114644			0.119466	0.562337		0.125475		0.111537			0.658333
	0.113905	0.125612						0.648686				0.246713	0.252021						0.122421			0.126479	0.129505		0.124931		0.38751			1.67232
	0.122841	0.120055						0.438825				0.499551	0.149406						0.117796			0.129831	0.195501		0.119958		0.10665			1.63686
	0.121146	0.119126						0.44061				0.421335	0.38345						0.111387			0.113991	0.58793		0.123543		0.113516			1.3303
	0.111075	0.121708						0.388721				0.291927	0.506469						0.106914			0.112957	0.873823		0.122249		0.124353			0.386218
	0.114035	0.117759						0.298197				0.465605	0.235098						0.122005			0.124342	0.577609		0.114886		0.107836
	0.109499	0.119671						0.232724				0.465217	0.476107						0.120004			0.120079	0.44801		0.11605		0.113292
	0.648578	0.115782						0.638533				0.230773	0.180337						0.124155			0.127519	0.441502		0.121207		0.112012
	0.109438	0.11648						0.556088				0.456731	0.150417						0.117229			0.124556	1.27958		0.121213		0.537377
	0.119942	0.139992						0.191324				0.516649	0.756739						0.151292			0.523231	0.159005		0.117829		0.113037
	0.109324	0.118747						0.413139				0.230868	0.52372						0.124683			0.125042	0.685804		0.128593		0.110965
	0.107718	0.902168						0.244313				0.489336	0.162189						0.118337			0.121817	0.415523		0.120761		0.114745
	0.11525	0.124677						0.12323				0.323531	0.363683						0.112785			0.112448	0.32234		0.122419		0.118166
	0.331586	0.363541						0.452337				0.109952	0.156041						0.157208			0.111043	0.560555		0.117462		0.398189
	0.112611	0.120216						0.329475				0.139692	0.16209						0.116849			0.12061	0.393938		0.125469		0.10836
	0.113533	0.124959						0.482257				0.122788	0.376111						0.117808			0.110278	0.309353		0.117214		0.108178
	0.263332	0.13078						0.660375				0.42628	0.168537						0.11756			0.117809	0.36494		0.134098		0.109534
	0.503481	0.119934						0.494481				0.119881	0.626728						0.114275			0.115177	0.344238		0.122429		0.111337
	0.107515	0.140934						0.518676				0.302035	0.485465						0.115483			0.111685	0.117596		0.11732		0.119102
	0.117126	0.117029						0.284367				0.313572	0.580649						0.116376			0.110139			0.120759		0.103445
	0.121691	0.555832						0.110449				0.323924	0.420882						0.131458			0.115967			0.128396		0.100086
	0.575293	0.124063						0.371394				0.469615	0.241569						0.377838			0.116613			0.115552		0.109704
	0.115543	0.116498						0.388473				0.407821	0.187317						0.122246			0.216435			0.120602		0.120691
	0.113406	0.119821						0.113983				0.342079	0.349087						0.12791			0.120459			0.132365		0.191622
	0.121895	0.109335						0.330687				0.431432	0.328534						0.117777			0.113436			0.115049		0.110476
	0.123505	0.480482						0.517981				0.362594	0.156329						0.117421			0.11007			0.12007		0.116338
	0.125005	0.114762						0.122651				0.407129	0.141965						0.122329			0.112672			0.109848		0.104754
	0.120414	0.122694						0.267161				0.493948	0.142939						0.115869			0.116066			0.114423		0.111847
	0.334443	0.507198						0.169248				0.325265	0.132217						0.122239			0.107039			0.108588		0.105542
	0.119152	0.115023						0.657161				0.334263	0.138914						0.124157			0.115126			0.120442		0.116125
	0.121191	0.109285						0.110352				0.346449	0.130396						0.119933			0.115436			0.120497		0.344362
	0.135174	0.110464						0.270116				0.496571	0.148303						0.123395			0.117499			0.119036		0.108369
	0.118961	0.114181						0.221799				0.472764	0.362542						0.125377			0.110986			0.118748		0.108025
	0.116526	0.689053						0.25416				0.415171	0.130862						0.113371			0.11862			0.119292		0.114543
	0.12282	0.11184						0.412493				0.520113	0.520392						0.126238			0.119089			0.117678		0.110686
	0.669973	0.162321						0.163976				0.387002	0.145634						0.125722			0.215647			0.118178		0.104951
	0.121024	0.116188						0.159595				0.424158							0.12681			0.118899			0.116162		0.110245
	0.118972	0.117403						0.185401				0.377135							0.118501			0.117319			0.117145		0.133114
	0.113264	0.122582						0.324572				0.367504							0.12348			0.113493			0.113982		0.140145
	0.11478	0.119853						0.737731				0.432312							0.121946			0.116334			0.119435		0.1438
	0.730337	0.113278						0.126106				0.417414							0.119463			0.131765			0.114467		0.14789
	0.118235	0.119612						0.111119				0.203771							0.129218			0.117631			0.11327		0.435153
	0.120717	0.408226						0.549114				0.205204							0.121721			0.124612			0.113063		0.349189
	0.114711	0.124081						0.351605				0.382418							0.117665			0.133911			0.116666		0.387061
	0.12394	0.232129						0.11503				0.500162							0.121287			0.116325			0.12039		0.138745
	0.113372	0.116739						0.11525				0.304836							0.128851			0.130862			0.111537		0.333499
	0.909755	0.1284						0.522855				0.149416							0.118838			0.120398			0.114195		0.357866
	0.121185	0.125633						0.411373				0.311197							0.168475			0.132685			0.113455		0.337903
	0.122612	0.658993						0.367221				0.508395							0.121032			0.11825			0.185978		0.133589
	0.126514	0.127248						0.114114				0.358855							0.119472			0.114466			0.109182		0.13493
	0.450124	0.116364						0.376809				0.345374							0.123149			0.123975			0.115784		0.136359
	0.11823	0.115789						0.117413				0.338587							0.117911			0.126001			0.121009		0.141071
	0.120822	0.113015						0.459618				0.439893							0.121814			0.122262			0.12122		0.129488
	0.115374	0.129894						0.431194				0.345159							0.130359			0.134023			0.12376		0.348186
	0.112774	0.121109						0.422008				0.446865							0.124987			0.158642			0.113348		0.136987
	0.116126	0.369855						0.535222				0.493145							0.123369			0.129589			0.11811		0.143444
	0.573295	0.116653						0.117716				0.132526							0.122086			0.115219			0.113488		0.13264
	0.113669	0.11577						0.368468				0.318734							0.238607			0.119535			0.107805		0.135554
	0.166945	0.228298						0.429833				0.135405							0.115587			0.116642			0.112311		0.115212
	0.120658	0.18568						0.336559				0.120288							0.118065			0.121735			0.110712		0.118865
	0.124499	0.116635						0.428943				0.502862							0.136002			0.124002			0.115734		0.118023
	0.114359	0.119398						0.316804				0.11932							0.112919			0.119716			0.104983		0.108566
	0.118479	0.118715						0.43633				0.159723							0.113209			0.125654			0.114687		0.111742
	0.117318	0.440347						0.360654				0.264577							0.110099			0.114177			0.113645		0.422737
		0.113039						0.461222				0.516211							0.120497			0.112021			0.116931
		0.399094						0.434967				0.467988							0.116156			0.143048			0.114289
		0.129351						0.246742				0.125333							0.114203			0.11553			0.120381
		0.12751						0.192431				0.128738							0.115237			0.11998			0.123397
		0.125224						0.422429				0.49874							0.111724			0.124653			0.107621
		0.652136						0.653142				0.449405							0.355313			0.111634			0.1208
		0.133076						0.121819				0.329381							0.118515			0.137589			0.114149
		0.461011						0.115831				0.446669							0.11461			0.120362			0.108649
		0.122435						0.110764				0.191259							0.123197			0.132535			0.116706
		0.122847						0.841289				0.124048							0.132225			0.118131			0.114026
		0.153136						0.694714				0.500831							0.119124			0.118607			0.113214
		0.126658						0.66263				0.454635							0.118846			0.118878			0.11797
		0.121681						0.404957				0.36455							0.121456			0.127903			0.115941
		0.119383						0.459142				0.506818							0.123232			0.123852			0.110429
		0.543556						0.335959				0.122431							0.123778			0.124028			0.119997
		0.128253						0.260077				0.443364							0.131852			0.11755			0.112959
		0.119037						0.622084				0.166587							0.116373			0.118004			0.112557
		0.838994						0.260735				0.486922							0.147112			0.116979			0.127214
		0.124276						0.11124				0.452198							0.297318			0.112764			0.114324
		0.425263						0.664128				0.442823							0.11826			0.115991			0.113941
		0.132728						0.133866				0.149438							0.115005			0.227163			0.115219
		0.528373						0.574116				0.127978							0.124952			0.118074			0.111773
		0.116119						0.545881				0.502247							0.113054			0.115752			0.101268
		0.515977						0.52215				0.513113							0.122844			0.131624			0.10896
		0.115138						0.352791				0.358619							0.113508			0.12167			0.109683
		0.1187						0.194879				0.316335							0.111959			0.117198			0.109909
		0.130857						0.366884				0.13537							0.117969			0.128039			0.119089
		0.121963						0.121853				0.460576							0.114142			0.122258			0.112736
		0.119477						0.127141				0.469722							0.131369			0.115476			0.11961
		0.43368						0.434711				0.121109							0.113679			0.118515			0.117818
		0.114847						0.115682				0.271053							0.114178			0.121042			0.117082
		0.152325						0.596739				0.509704							0.119459			0.115535			0.110661
		0.120342						0.489388				0.298876							0.115679			0.110168			0.116233
		0.115491						0.136723				0.120062							0.174701			0.358974			0.111234
		0.118571						0.568119				0.367576							0.112065						0.114263
		0.111762						0.457429				0.344889							0.121584						0.115985
		0.121431						0.331613				0.355831							0.115449						0.118054
		0.110592						0.360976				0.323282							0.120979						0.107952
		0.121462						0.386832				0.289678							0.108043						0.117416
		0.122469						0.434856				0.302015							0.113788						0.112139
		0.12225						0.40766				0.388962							0.123384						0.112167
		0.120074						0.145908				0.119313							0.113103						0.12045
		0.114785						0.401275				0.280771							0.117287						0.112882
		0.118897						0.125529				0.215218							0.12199						0.113456
		0.182557						0.373504				0.296983							0.124881						0.106194
		0.110648						0.466563				0.181664							0.158482						0.112159
		0.130234						0.524602				0.124062							0.117461						0.111754
		0.483887						0.123433				0.328508							0.111482						0.111482
		0.130035						0.507978				0.208889							0.116698						0.113482
		0.134562						0.579758				0.19713							0.122702						0.11201
		0.402937						0.114384				0.232021							0.114291						0.115781
		0.652665						0.124286				0.118154							0.130064						0.132093
		0.553836						0.479435				0.634312							0.241168						0.113466
		0.118584						0.126391				0.439537							0.109558						0.114379
		0.114837						0.140392				0.295268							0.114809						0.112827
		0.110465						0.211517				0.116338							0.115828						0.124441
		0.114803						0.319061				0.485228							0.111606						0.115238
		0.11207						0.370648				0.404034							0.109774						0.120501
		0.115422						0.500303				0.266367							0.117378						0.116143
		0.115303						0.115116				0.362062							0.119061						0.112615
		0.114827						0.571501				0.187813							0.117388						0.117394
		0.415302						0.703715				0.416915							0.105992						0.120522
		0.488008						0.151086				0.116981							0.120769						0.11856
		0.113038						0.392811				0.390769							0.461376						0.125453
		0.119874						0.426617				0.116661													0.125575
		0.125762						0.439804				0.489988													0.116712
		0.115122						0.429274				0.438448													0.116931
		0.354942						0.124652				0.204842													0.120109
		0.126531						0.112527				0.378559													0.113839
		0.11576						0.149398				0.210694													0.119322
		0.221764						0.117104				0.408747													0.120382
		0.130962						0.324065				0.131608													0.125499
		0.123352						0.562954				0.327907													0.115631
		0.375						0.192185				0.175608													0.124102
		0.1271						0.114776				0.171805													0.116402
		0.120255						0.548965				0.634822													0.116804
		0.138881						0.502782				0.365522
		0.124632						0.120788				0.424003
		0.131311						0.109933				0.17139
		0.123471						0.119084				0.317152
		0.119024						0.338757				0.365404
		0.13213						0.385603				0.191376
		0.122025						0.518247				0.50677
		0.120252						0.131545				0.506796
		0.218047						0.118087				0.478492
		0.110211						0.356983				0.463394
		0.112974						0.120048				0.314521
		0.173545						0.313584				0.328133
		0.131186						0.120532				0.232297
		0.472911						0.587484				0.478275
		0.111761						0.313561				0.360073
		0.762139										0.136192
		0.118977										0.144723
		0.11174										0.118255
		0.115657										0.41705
		0.115455
		0.132303
		0.120634
		0.131584
		0.116355
		0.120109
		0.115263
		0.128278
		0.124919
		0.130882
		0.133626
		0.121476
		0.121064
		0.121328
		0.117832
		0.390723
		0.12309
		0.128383
		0.113781
		0.134145
		0.113554
		0.55352
		0.116074
		0.110958
		0.112407
		0.110602
		0.123423
		0.118293
		0.111773
		0.129308
		0.135038
		0.383648
		0.112216
		0.113501
		0.117864
		0.105798
		0.257941
		0.11457
		0.125039
		0.119277
		0.12213
		0.107816
		0.187328
		0.356934
		0.131444
		0.122197
		0.239107
		0.109239
		0.109558
		0.11461
		0.115309
		0.41265
		0.322033
		0.257245
		0.110536
		0.119275
		0.110348
		0.11586
		0.42549
		0.536635
		0.125756
		0.109946
		0.110688
		0.214948
		0.115433
		0.114337
		0.122114
		0.139836
		0.128285
		0.132952
		0.118719
		0.118225
		0.499848
		0.119354
		0.115294
		0.112323
		0.119822
		0.305936
		0.250021
		0.212985
		0.675294
		0.135819
		0.126865
		0.116505
		0.227293
		0.114578
		0.629937
		0.110947
		0.187085
		0.467994
		0.230411
		0.232611
		0.19784
		0.117104
		0.140557
		0.121558
		0.154547
		0.131343
		0.128208
		0.129976
		0.141332
		0.112425
		0.525218
		0.190488
		0.146262
		0.118474
		0.126054
		0.11747
		0.129415
		0.497412
		0.120859
		0.123474
		0.115736
		0.129112
		0.11776
		0.724421
		0.113644
		0.11198
		0.109695
		0.109576
		0.127763
		0.119793
		0.125438
		0.12011
		0.108811
		0.136715
		0.534072
		0.121438
		0.113503
		0.110048
		0.23057
		0.107895
		0.111183
		0.112276
		0.113119
		0.110313
		0.113489
		0.107472
		0.166187
		0.12583
		0.110233
		0.114735
		0.10866
		0.109204
		0.114179
		0.128905
		0.255399
		0.126082
		0.120082
		0.131581
		0.113638
		0.700728
		0.231098
		0.123343
		0.150542
		0.112092
		0.117029
		0.128098
		0.380849
		0.139972
		0.179164
		0.130161
		0.124156
		0.121856
		0.308553
		0.114439
		0.241415
		0.118765
		0.11103
		0.134132
		0.121791
		0.118877
		0.28884
		0.377404
		0.122938
		0.110285
		0.128578
		0.116083
		0.134994
		0.118035
		0.113584
		0.11853
		0.122828
		0.121914
		0.116214
		0.112858
		0.128604
		0.119928
		0.117587
		0.136774
		0.123957
		0.119015
		0.117672
		0.133648
		0.565499
		0.540194
		0.121157
		0.116094
		0.1208
		0.595835
		0.772086
		0.113112
		0.120672
		0.123588
		0.822827
		0.122945
		0.116731
		0.124135
		0.139847
		0.127982
		0.131402
		0.129048
		0.114805
		0.114399
		0.45825
		0.115838
		0.13048
		0.117927
		0.127807
		0.131502
		0.121286
		0.118178
		0.113376
		0.109002
		0.112236
		0.111138
		0.241743
		0.416315
		0.116635
		0.481513
		0.111975
		0.12189
		0.136326
		0.132133
		0.121157
		0.115476
		0.116754
		0.12212
		0.1145
		0.119503
		0.108372
		0.130611
		0.117261
		0.125756
		0.128484
		0.126396
		0.141534
		0.137271
		0.11197
		0.140468
		0.147693
		0.106718
		0.764016
		0.143357
		0.12085
		0.131325
		0.306098
		0.145976
		0.121867
		0.128659
		0.148169
		0.107954

## Sheet: Figure 2B
CG	liver	liver	liver	liver	liver	liver	liver	liver	liver	liver	ESCA_ad	ESCA_ad	ESCA_ad	ESCA_ad	ESCA_ad	ESCA_ad	ESCA_ad	ESCA_ad	ESCA_ad	ESCA_ad	ESCA_sq	ESCA_sq	ESCA_sq	ESCA_sq	ESCA_sq	ESCA_sq	ESCA_sq	ESCA_sq	ESCA_sq	ESCA_sq	HNSC	HNSC	HNSC	HNSC	HNSC	HNSC	HNSC	HNSC	HNSC	HNSC	HNSC	HNSC	HNSC	HNSC	HNSC	HNSC	HNSC	HNSC	HNSC
cg03705926	0.48848	0.591881	0.434642	0.786983	0.432106	0.537386	0.341299	0.245916	0.361545	0.674303	0.0145721	0.0140731	0.0150544	0.0152099	0.0136245	0.0165963	0.0148483	0.016651	0.0189667	0.0158083	0.0158704	0.0188094	0.0151054	0.0135151	0.0153514	0.0149067	0.0200924	0.0151077	0.436159	0.0200791	0.33353	0.0166702	0.0127496	0.0152895	0.0124893	0.0133479	0.0172598	0.0165447	0.0693647	0.0216097	0.0140253	0.0164002	0.013187	0.0151923	0.0197129	0.0448129	0.0179809	0.0148043	0.0149255
cg06105778	0.380518	0.611996	0.586439	0.626653	0.52431	0.518402	0.41472	0.548603	0.64803	0.660287	0.0237088	0.0171872	0.0337827	0.0296024	0.0219744	0.0198941	0.0259464	0.0315171	0.0220999	0.0234726	0.0317456	0.0298819	0.0244319	0.0189424	0.0238926	0.0254923	0.0257051	0.0198769	0.0320036	0.0223682	0.0347389	0.098794	0.0281956	0.0434624	0.0431201	0.0348562	0.0435222	0.0283337	0.0512464	0.0409509	0.0341196	0.0421877	0.0500365	0.0306494	0.0452678	0.0382917	0.0320651	0.0336542	0.035415
cg09363194	0.427924	0.655474	0.570593	0.625501	0.589512	0.530077	0.4851	0.564738	0.65218	0.646402	0.0146277	0.0154662	0.0142962	0.0184073	0.0170332	0.0188749	0.0158783	0.0169346	0.0197689	0.0140836	0.0157457	0.0150407	0.0169257	0.0122036	0.0198646	0.0148114	0.0197129	0.0140565	0.441258	0.0179636	0.0144276	0.0184258	0.013253	0.015714	0.0138308	0.0170005	0.0146887	0.0170223	0.0132398	0.0164899	0.0154639	0.0287622	0.0149731	0.0150898	0.0185895	0.0313023	0.016103	0.0147849	0.0189153
cg12137206	0.378985	0.484364	0.549856	0.74206	0.509804	0.483335	0.320251	0.582842	0.692259	0.706994	0.0245732	0.0196379	0.0285474	0.0267596	0.0193027	0.0268314	0.0270465	0.0295784	0.0271677	0.0344487	0.0192586	0.0238245	0.0239459	0.0223798	0.0243406	0.0236115	0.0276076	0.0239704	0.0301088	0.0280573	0.0423433	0.0343167	0.0321772	0.0307695	0.0382422	0.0360694	0.0359878	0.0322635	0.02765	0.0265354	0.0354154	0.0383247	0.0317135	0.0262758	0.0482537	0.0369342	0.0330267	0.0294103	0.0307684
cg13341720	0.405913	0.597302	0.526293	0.701538	0.375948	0.546645	0.33995	0.253043	0.669306	0.714901	0.0163283	0.0156065	0.0173347	0.0179842	0.0195664	0.0220999	0.0146385	0.0170883	0.0185304	0.0215649	0.0163584	0.0172327	0.0153165	0.0178426	0.0173324	0.018138	0.0237851	0.0148308	0.361296	0.02312	0.255757	0.0226255	0.0175053	0.0181999	0.015238	0.0190805	0.0195328	0.0168607	0.0300602	0.0173253	0.0185741	0.0300765	0.0167746	0.0202742	0.0174788	0.0243925	0.0204128	0.0180513	0.0212047
cg14126493	0.488893	0.673464	0.628018	0.460458	0.499585	0.600358	0.481164	0.570836	0.780779	0.674937	0.0133705	0.014938	0.0168577	0.0133137	0.0174007	0.0236308	0.0137029	0.0201485	0.0191797	0.0200992	0.0232641	0.0217964	0.0204425	0.0180721	0.0188873	0.0186198	0.0192447	0.0170268	0.0193371	0.0171613	0.0242638	0.0297102	0.0277749	0.0184899	0.0204765	0.029108	0.0199712	0.019473	0.0205932	0.0325857	0.021182	0.0240584	0.0304778	0.0245994	0.0556112	0.0473186	0.0280943	0.0215727	0.0263988
cg22076972	0.480764	0.576504	0.582947	0.775557	0.462165	0.53868	0.37637	0.240123	0.718481	0.710067	0.0197865	0.0192151	0.023921	0.026733	0.0228783	0.027401	0.0172487	0.0273091	0.0242999	0.0234073	0.0177371	0.0247564	0.0203478	0.0212774	0.0205367	0.0196516	0.0260778	0.0234869	0.331728	0.0239692	0.148001	0.0256892	0.0200525	0.018985	0.0183127	0.0198784	0.0210756	0.0270588	0.0476605	0.0200746	0.018065	0.04553	0.0234852	0.0258794	0.0195851	0.0284508	0.0181202	0.0258796	0.0259957
[truncated: 181 more columns]

[truncated: 43 more sheets: Figure 2C, Figure 2D, Figure 2F, Figure 2G, Figure 2E, Figure 3A, Figure 3B, Figure 3C, Figure 4A, Figure 4B, Figure 4C, Figure 4D, Figure 4E, Figure 5A, Figure 5B, Figure 5C, Figure 5D, Figure 5E, Figure 5F, Figure 6A …]
